# Supplementary material for: Unveiling the Genetic Association Between Hemoglobin Concentration and Amyotrophic Lateral Sclerosis
Source: Brain Behav. 2025 Dec 31;16(1):e71152. doi: 10.1002/brb3.71152 (PMC12755399; doi:10.1002/brb3.71152)
Supplement: Supplementary file 1 — Table S1: brb371152‐sup‐0001‐TableS1.xlsx [file BRB3-16-e71152-s004.xlsx]

## Sheet: Sheet1
Supplementary Table S1. STROBE-MR checklist of recommended items that should be addressed in Mendelian randomization studies.
Item No.	Section	Checklist item	Page No.	Relevant text from manuscript
1	TITLE and ABSTRACT	Indicate Mendelian randomization (MR) as the study’s design in the title and/or the abstract if that is a main purpose of the study	1	The term "Mendelian randomization" was included both in the abstract.
INTRODUCTION
2	Background	Explain the scientific background and rationale for the reported study. Is causality between exposure and outcome plausible? Justify why MR is a helpful method to address the study question.	2, 3	Introduction, Paragraph 1-4
3	Objectives	State specific objectives clearly, including pre-specified causal hypotheses (if any). State that MR is a method that, under specific assumptions, intends to estimate causal effects	2, 3	Introduction, Paragraph 5-6
METHODS
4	Study design and data sources	Present key elements of the study design early in the article. Consider including a table listing sources of data for all phases of the study. For each data source contributing to the analysis, describe the following:
	a)	Setting: Describe the study design and the underlying population, if possible. Describe the setting, locations, and relevant dates, including periods of recruitment, exposure, follow-up, and data collection, when available.	3	Materials and methods, Section “Study design”. The flowchart of this study was also shown in Figure 1. Detailed information, such as periods of recruitment, follow-up, and data collection can be found in the original paper (Additional file 1: Table S2).
	b)	Participants: Give the eligibility criteria, and the sources and methods of selection of participants. Report the sample size, and whether any power or sample size calculations were carried out prior to the main analysis	4	Materials and methods, Section “Data sources”, Paragraph 1-2
	c)	Describe measurement, quality control and selection of genetic variants	4	Materials and methods, Section “Selection of instruments”, Paragraph 1-3
	d)	For each exposure, outcome, and other relevant variables, describe methods of assessment and diagnostic criteria for diseases	4	Detailed information, such as diagnostic criteria for diseases, can be found in the original paper (Additional file 1: Table S2).
	e)	Provide details of ethics committee approval and participant informed consent, if relevant	4	No ethics approval was required for this study, as all data were obtained from published literature and publicly available summary data.
5	Assumptions	Explicitly state the three core IV assumptions for the main analysis (relevance, independence and exclusion restriction) as well assumptions for any additional or sensitivity analysis	3	Materials and methods, Section “Study design”
6	Statistical methods: main analysis	Describe statistical methods and statistics used
	a)	Describe how quantitative variables were handled in the analyses (i.e., scale, units, model)	5	Materials and methods, Section “Statistical analysis”, Paragraph 2
	b)	Describe how genetic variants were handled in the analyses and, if applicable, how their weights were selected	4	Materials and methods, Section “Selection of instruments”, Paragraph 1-3
	c)	Describe the MR estimator (e.g. two-stage least squares, Wald ratio) and related statistics. Detail the included covariates and, in case of two-sample MR, whether the same covariate set was used for adjustment in the two samples	5	Materials and methods, Section “Statistical analysis”, Paragraph 1
	d)	Explain how missing data were addressed	-	Not applicable to our study
	e)	If applicable, indicate how multiple testing was addressed	5	Materials and methods, Section “Statistical analysis”, Paragraph 3
7	Assessment of assumptions	Describe any methods or prior knowledge used to assess the assumptions or justify their validity	3, 4	Materials and methods, Section “Study design” and “Selection of instruments”
8	Sensitivity analyses and additional analyses	Describe any sensitivity analyses or additional analyses performed (e.g. comparison of effect estimates from different approaches, independent replication, bias analytic techniques, validation of instruments, simulations)	5	Materials and methods, Section “Statistical analysis”, Paragraph 1
9	Software and pre registration
	a)	Name statistical software and package(s), including version and settings used	5	Materials and methods, Section “Statistical analysis”, Paragraph 4
	b)	State whether the study protocol and details were pre-registered (as well as when and where)	-	Not applicable to our study
RESULTS
10	Descriptive data
	a)	Report the numbers of individuals at each stage of included studies and reasons for exclusion. Consider use of a flow diagram	5	Results, Section "The selection of instrumental variables". The flowchart of this study was also shown in Figure 1.
	b)	Report summary statistics for phenotypic exposure(s), outcome(s), and other relevant variables (e.g. means, SDs, proportions)	5	Results, Section "The selection of instrumental variables". Detailed summary statistics was also shown in Additional file 1: Table S3 and S7
	c)	If the data sources include meta-analyses of previous studies, provide the assessments of heterogeneity across these studies	-	Not applicable to our study
	d)	For two-sample MR:
		i. Provide justification of the similarity of the genetic variant-exposure associations between the exposure and outcome samples	-	These GWAS sample populations needed to be predominantly of European descent and largely independent of each other
		ii. Provide information on the number of individuals who overlap between the exposure and outcome studies	-	Not applicable to our study
11	Main results
	a)	Report the associations between genetic variant and exposure, and between genetic variant and outcome, preferably on an interpretable scale	4	Materials and methods, Section “Data sources”. Summary statistics was also shown in Additional file 1: Table S7
	b)	Report MR estimates of the relationship between exposure and outcome, and the measures of uncertainty from the MR analysis, on an interpretable scale, such as odds ratio or relative risk per SD difference	6	In the forward MR analysis, we inferred the causal effect of the T cell subset on ALS by reporting the odds ratio (OR), which quantified the risk change of ALS for per 1 standard deviation (SD) increase of the T cell subset level. In the reverse MR analysis, we inferred the causal effect of ALS on the T cell subset by reporting the β value representing SDs of changes in the T cell subset caused b…
	c)	If relevant, consider translating estimates of relative risk into absolute risk for a meaningful time period	-	Not applicable to our study
	d)	Consider plots to visualize results (e.g. forest plot, scatterplot of associations between genetic variants and outcome versus between genetic variants and exposure)	6	Forest plots was shown in Figure 1. Scatterplots of genetic variants were shown in Additional file 2.
12	Assessment of assumptions
	a)	Report the assessment of the validity of the assumptions	6	Results, Section "Effect estimations based on MR analysis". We also calculated the F statistic for each IV in Additional file 1: Table S3.
	b)	Report any additional statistics (e.g., assessments of heterogeneity across genetic variants, such as I2, Q statistic or E-value)	7	Results, Section "Sensitivity, heterogeneity, and pleiotropy". We also calculated the Q statistic in Additional file 1: Table S6.
13	Sensitivity analyses and additional analyses
	a)	Report any sensitivity analyses to assess the robustness of the main results to violations of the assumptions	6	Results, Section "Sensitivity, heterogeneity, and pleiotropy"
	b)	Report results from other sensitivity analyses or additional analyses	6	Results, Section "Sensitivity, heterogeneity, and pleiotropy". Additional file 1: Table S6.
	c)	Report any assessment of direction of causal relationship (e.g., bidirectional MR)	6	Results, Section "Effect estimations based on MR analysis". Additional file 1: Table S5.
	d)	When relevant, report and compare with estimates from non-MR analyses	8	Evidence of the known association between T cell subsets and ALS from previous observational studies were shown in Table 1.
	e)	Consider additional plots to visualize results (e.g., leave-one-out analyses)	Additional Figure 1	Additional plots were presented in Additional Figure 1.
DISCUSSION
14	Key results	Summarize key results with reference to study objectives	9	Discussion, Paragraph 1-2
15	Limitations	Discuss limitations of the study, taking into account the validity of the IV assumptions, other sources of potential bias, and imprecision. Discuss both direction and magnitude of any potential bias and any efforts to address them	11	Discussion, Paragraph 7
16	Interpretation
	a)	Meaning: Give a cautious overall interpretation of results in the context of their limitations and in comparison with other studies	9-11	Discussion, Paragraph 1, 2
	b)	Mechanism: Discuss underlying biological mechanisms that could drive a potential causal relationship between the investigated exposure and the outcome, and whether the gene-environment equivalence assumption is reasonable. Use causal language carefully, clarifying that IV estimates may provide causal effects only under certain assumptions	11-13	Discussion, Paragraph 3-6
	c)	Clinical relevance: Discuss whether the results have clinical or public policy relevance, and to what extent they inform effect sizes of possible interventions	9,10	Discussion, Paragraph 1, 2
17	Generalizability	Discuss the generalizability of the study results (a) to other populations, (b) across other exposure periods/timings, and (c) across other levels of exposure	11	Discussion, Paragraph 3-6
OTHER INFORMATION
18	Funding	Describe sources of funding and the role of funders in the present study and, if applicable, sources of funding for the databases and original study or studies on which the present study is based	12	Section “Funding”.
19	Data and data sharing	Provide the data used to perform all analyses or report where and how the data can be accessed, and reference these sources in the article. Provide the statistical code needed to reproduce the results in the article, or report whether the code is publicly accessible and if so, where	12	Section “Data Availability”
20	Conflicts of Interest	All authors should declare all potential conflicts of interest	12	Section “Competing interests”
This checklist is copyrighted by the Equator Network under the Creative Commons Attribution 3.0 Unported (CC BY 3.0) license.
1. Skrivankova VW, Richmond RC, Woolf BAR, et al. Strengthening the Reporting of Observational Studies in Epidemiology Using Mendelian Randomization: The STROBE-MR Statement. JAMA. 2021;326(16):1614-1621. doi:10.1001/jama.2021.18236
2.Skrivankova VW, Richmond RC, Woolf BAR, et al. Strengthening the reporting of observational studies in epidemiology using mendelian randomisation (STROBE-MR): explanation and elaboration. BMJ. 2021;375:n2233. Published 2021 Oct 26. doi:10.1136/bmj.n2233
