# Supplementary material for: Unveiling the Genetic Association Between Hemoglobin Concentration and Amyotrophic Lateral Sclerosis
Source: Brain Behav. 2025 Dec 31;16(1):e71152. doi: 10.1002/brb3.71152 (PMC12755399; doi:10.1002/brb3.71152)
Supplement: Supplementary file 2 — Table S2: brb371152‐sup‐0002‐TableS2.xlsx [file BRB3-16-e71152-s005.xlsx]

## Sheet: supplementary table S2 data-Hb-
Supplementary Table S2. List of instrumental variables for the Mendelian randomization analysis of Hb levels on ALS.
SNP	effect_allele.exposure	other_allele.exposure	effect_allele.outcome	other_allele.outcome	beta.exposure	beta.outcome	eaf.exposure	eaf.outcome	remove	palindromic	ambiguous	id.outcome	chr	pos	se.outcome	samplesize.outcome	pval.outcome	outcome	originalname.outcome	outcome.deprecated	mr_keep.outcome	data_source.outcome	proxy.outcome	target_snp.outcome	proxy_snp.outcome	target_a1.outcome	target_a2.outcome	proxy_a1.outcome	proxy_a2.outcome	chr.exposure	pos.exposure	se.exposure	pval.exposure	samplesize.exposure	id.exposure	exposure	mr_keep.exposure	pval_origin.exposure	data_source.exposure	F	CHR	A1	A2	MAF	NCHROBS	type	R_squared	action	SNP_index
rs10090946	T	C	T	C	0.0104158	0.0042	0.3072	0.2958	FALSE	FALSE	FALSE	ebi-a-GCST005647	8	96175435	0.0158	80610	0.793299	Amyotrophic lateral sclerosis || id:ebi-a-GCST005647	Amyotrophic lateral sclerosis	Amyotrophic lateral sclerosis || ||	TRUE	igd	NA	NA	NA	NA	NA	NA	NA	8	96175435	0.0019	4.20572e-08	396624	ebi-a-GCST90013978	Haemoglobin concentration (UKB data field 30020) || id:ebi-a-GCST90013978	TRUE	reported	igd	30.0523	8	T	C	0.3072	1006	raw	0.0001084879695513	2	1
rs10195178	T	G	T	G	0.0119324	-0.0134	0.4682	0.4528	FALSE	FALSE	FALSE	ebi-a-GCST005647	2	227199263	0.0137	80610	0.3281	Amyotrophic lateral sclerosis || id:ebi-a-GCST005647	Amyotrophic lateral sclerosis	Amyotrophic lateral sclerosis || ||	TRUE	igd	NA	NA	NA	NA	NA	NA	NA	2	227199263	0.00173188	5.5847e-12	396624	ebi-a-GCST90013978	Haemoglobin concentration (UKB data field 30020) || id:ebi-a-GCST90013978	TRUE	reported	igd	47.4700853921852	2	T	G	0.4682	1006	raw	0.000142381312171701	2	1
rs10265221	C	T	C	T	-0.0511007	0.0058	0.2962	0.2884	FALSE	FALSE	FALSE	ebi-a-GCST005647	7	151414329	0.0164	80610	0.724201	Amyotrophic lateral sclerosis || id:ebi-a-GCST005647	Amyotrophic lateral sclerosis	Amyotrophic lateral sclerosis || ||	TRUE	igd	NA	NA	NA	NA	NA	NA	NA	7	151414329	0.00188542	9.05733e-162	396624	ebi-a-GCST90013978	Haemoglobin concentration (UKB data field 30020) || id:ebi-a-GCST90013978	TRUE	reported	igd	734.577259047371	7	C	T	0.2962	1006	raw	0.00261125927655616	2	1
rs10752308	A	G	A	G	0.0114717	-0.0057	0.3757	0.358	FALSE	FALSE	FALSE	ebi-a-GCST005647	10	13558641	0.0142	80610	0.6884	Amyotrophic lateral sclerosis || id:ebi-a-GCST005647	Amyotrophic lateral sclerosis	Amyotrophic lateral sclerosis || ||	TRUE	igd	NA	NA	NA	NA	NA	NA	NA	10	13558641	0.00181791	2.78375e-10	396624	ebi-a-GCST90013978	Haemoglobin concentration (UKB data field 30020) || id:ebi-a-GCST90013978	TRUE	reported	igd	39.8208755710142	10	A	G	0.3757	1006	raw	0.000131598973776865	2	1
rs1075871	A	G	A	G	-0.0168585	6e-04	0.4841	0.4911	FALSE	FALSE	FALSE	ebi-a-GCST005647	3	194681297	0.0136	80610	0.9661	Amyotrophic lateral sclerosis || id:ebi-a-GCST005647	Amyotrophic lateral sclerosis	Amyotrophic lateral sclerosis || ||	TRUE	igd	NA	NA	NA	NA	NA	NA	NA	3	194681297	0.00170917	5.98825e-23	396624	ebi-a-GCST90013978	Haemoglobin concentration (UKB data field 30020) || id:ebi-a-GCST90013978	TRUE	reported	igd	97.2898061183612	3	A	G	0.4841	1006	raw	0.000284207360080775	2	1
rs10819463	A	G	A	G	0.0104218	9e-04	0.7386	0.7169	FALSE	FALSE	FALSE	ebi-a-GCST005647	9	131863237	0.0152	80610	0.9526	Amyotrophic lateral sclerosis || id:ebi-a-GCST005647	Amyotrophic lateral sclerosis	Amyotrophic lateral sclerosis || ||	TRUE	igd	NA	NA	NA	NA	NA	NA	NA	9	131863237	0.00188684	3.32483e-08	396624	ebi-a-GCST90013978	Haemoglobin concentration (UKB data field 30020) || id:ebi-a-GCST90013978	TRUE	reported	igd	30.5081111627395	9	G	A	0.2614	1006	corrected	0.000108612913841972	2	1
rs10823348	G	T	G	T	-0.0204276	-0.0323	0.1849	0.1644	FALSE	FALSE	FALSE	ebi-a-GCST005647	10	71107973	0.0186	80610	0.0831209	Amyotrophic lateral sclerosis || id:ebi-a-GCST005647	Amyotrophic lateral sclerosis	Amyotrophic lateral sclerosis || ||	TRUE	igd	NA	NA	NA	NA	NA	NA	NA	10	71107973	0.00234765	3.28171e-18	396624	ebi-a-GCST90013978	Haemoglobin concentration (UKB data field 30020) || id:ebi-a-GCST90013978	TRUE	reported	igd	75.7126	10	G	T	0.1849	1006	raw	0.000417279211916139	2	1
rs10824380	G	A	G	A	0.0160682	-0.0087	0.2664	0.2566	FALSE	FALSE	FALSE	ebi-a-GCST005647	10	77937918	0.016	80610	0.588499	Amyotrophic lateral sclerosis || id:ebi-a-GCST005647	Amyotrophic lateral sclerosis	Amyotrophic lateral sclerosis || ||	TRUE	igd	NA	NA	NA	NA	NA	NA	NA	10	77937918	0.00199946	9.25977e-16	396624	ebi-a-GCST90013978	Haemoglobin concentration (UKB data field 30020) || id:ebi-a-GCST90013978	TRUE	reported	igd	64.581632183378	10	G	A	0.2664	1006	raw	0.000258184410461854	2	1
rs10840135	C	T	C	T	0.0200597	0.0076	0.2664	0.267	FALSE	FALSE	FALSE	ebi-a-GCST005647	11	8879794	0.0154	80610	0.6194	Amyotrophic lateral sclerosis || id:ebi-a-GCST005647	Amyotrophic lateral sclerosis	Amyotrophic lateral sclerosis || ||	TRUE	igd	NA	NA	NA	NA	NA	NA	NA	11	8879794	0.00197118	2.52522e-24	396624	ebi-a-GCST90013978	Haemoglobin concentration (UKB data field 30020) || id:ebi-a-GCST90013978	TRUE	reported	igd	103.561015233482	11	C	T	0.2664	1006	raw	0.000402387563964847	2	1
rs10864013	T	C	T	C	0.0125721	-0.0265	0.7545	0.7522	FALSE	FALSE	FALSE	ebi-a-GCST005647	1	213039546	0.0157	80610	0.0914597	Amyotrophic lateral sclerosis || id:ebi-a-GCST005647	Amyotrophic lateral sclerosis	Amyotrophic lateral sclerosis || ||	TRUE	igd	NA	NA	NA	NA	NA	NA	NA	1	213039546	0.00197048	1.7684e-10	396624	ebi-a-GCST90013978	Haemoglobin concentration (UKB data field 30020) || id:ebi-a-GCST90013978	TRUE	reported	igd	40.7072337629315	1	C	T	0.2455	1006	corrected	0.000158056041822317	2	1
rs10875796	G	A	G	A	0.0132602	-0.0051	0.4573	0.4469	FALSE	FALSE	FALSE	ebi-a-GCST005647	12	48709223	0.0149	80610	0.731799	Amyotrophic lateral sclerosis || id:ebi-a-GCST005647	Amyotrophic lateral sclerosis	Amyotrophic lateral sclerosis || ||	TRUE	igd	NA	NA	NA	NA	NA	NA	NA	12	48709223	0.00181626	2.86022e-13	396624	ebi-a-GCST90013978	Haemoglobin concentration (UKB data field 30020) || id:ebi-a-GCST90013978	TRUE	reported	igd	53.3020745059161	12	G	A	0.4573	1006	raw	0.00017583173544969	2	1
rs10889576	C	T	C	T	-0.0152496	-0.0052	0.7773	0.7996	FALSE	FALSE	FALSE	ebi-a-GCST005647	1	66168566	0.0173	80610	0.7651	Amyotrophic lateral sclerosis || id:ebi-a-GCST005647	Amyotrophic lateral sclerosis	Amyotrophic lateral sclerosis || ||	TRUE	igd	NA	NA	NA	NA	NA	NA	NA	1	66168566	0.00213269	8.65366e-13	396624	ebi-a-GCST90013978	Haemoglobin concentration (UKB data field 30020) || id:ebi-a-GCST90013978	TRUE	reported	igd	51.1283101749687	1	T	C	0.2227	1006	corrected	0.000232547245043445	2	1
rs10900027	A	C	A	C	0.0151268	-0.002	0.2982	0.2824	FALSE	FALSE	FALSE	ebi-a-GCST005647	10	44858681	0.0159	80610	0.898	Amyotrophic lateral sclerosis || id:ebi-a-GCST005647	Amyotrophic lateral sclerosis	Amyotrophic lateral sclerosis || ||	TRUE	igd	NA	NA	NA	NA	NA	NA	NA	10	44858681	0.00194069	6.46398e-15	396624	ebi-a-GCST90013978	Haemoglobin concentration (UKB data field 30020) || id:ebi-a-GCST90013978	TRUE	reported	igd	60.7549676148532	10	A	C	0.2982	1006	raw	0.000228818019262697	2	1
rs10956934	A	C	A	C	-0.0170771	0.0192	0.5129	0.4806	FALSE	FALSE	FALSE	ebi-a-GCST005647	8	95992473	0.0138	80610	0.1632	Amyotrophic lateral sclerosis || id:ebi-a-GCST005647	Amyotrophic lateral sclerosis	Amyotrophic lateral sclerosis || ||	TRUE	igd	NA	NA	NA	NA	NA	NA	NA	8	95992473	0.00170617	1.39091e-23	396624	ebi-a-GCST90013978	Haemoglobin concentration (UKB data field 30020) || id:ebi-a-GCST90013978	TRUE	reported	igd	100.18060275435	8	C	A	0.4871	1006	corrected	0.000291625645425208	2	1
rs10966659	T	C	T	C	0.0100769	-0.0011	0.3598	0.4683	FALSE	FALSE	FALSE	ebi-a-GCST005647	9	2514546	0.0145	80610	0.9388	Amyotrophic lateral sclerosis || id:ebi-a-GCST005647	Amyotrophic lateral sclerosis	Amyotrophic lateral sclerosis || ||	TRUE	igd	NA	NA	NA	NA	NA	NA	NA	9	2514546	0.00178929	1.78373e-08	396624	ebi-a-GCST90013978	Haemoglobin concentration (UKB data field 30020) || id:ebi-a-GCST90013978	TRUE	reported	igd	31.7170237984267	9	T	C	0.3598	1006	raw	0.000101543207933712	2	1
rs11039436	C	A	C	A	0.0137976	-0.0275	0.674	0.4076	FALSE	FALSE	FALSE	ebi-a-GCST005647	11	47888036	0.0149	80610	0.0658704	Amyotrophic lateral sclerosis || id:ebi-a-GCST005647	Amyotrophic lateral sclerosis	Amyotrophic lateral sclerosis || ||	TRUE	igd	NA	NA	NA	NA	NA	NA	NA	11	47888036	0.0019189	6.461e-13	396624	ebi-a-GCST90013978	Haemoglobin concentration (UKB data field 30020) || id:ebi-a-GCST90013978	TRUE	reported	igd	51.7014132950978	11	A	C	0.326	1006	corrected	0.000190372170613207	2	1
rs11047198	T	A	T	A	0.0117824	0.0061	0.497	0.4934	FALSE	TRUE	TRUE	ebi-a-GCST005647	12	24156829	0.0142	80610	0.668199	Amyotrophic lateral sclerosis || id:ebi-a-GCST005647	Amyotrophic lateral sclerosis	Amyotrophic lateral sclerosis || ||	TRUE	igd	NA	NA	NA	NA	NA	NA	NA	12	24156829	0.00172763	9.10332e-12	396624	ebi-a-GCST90013978	Haemoglobin concentration (UKB data field 30020) || id:ebi-a-GCST90013978	TRUE	reported	igd	46.5121110357978	12	T	A	0.497	1006	raw	0.000138824121031954	2	1
rs11055132	C	T	C	T	-0.0248747	-0.0015	0.1382	0.1527	FALSE	FALSE	FALSE	ebi-a-GCST005647	12	13044316	0.0196	80610	0.939	Amyotrophic lateral sclerosis || id:ebi-a-GCST005647	Amyotrophic lateral sclerosis	Amyotrophic lateral sclerosis || ||	TRUE	igd	NA	NA	NA	NA	NA	NA	NA	12	13044316	0.00237741	1.27791e-25	396624	ebi-a-GCST90013978	Haemoglobin concentration (UKB data field 30020) || id:ebi-a-GCST90013978	TRUE	reported	igd	109.473129415647	12	C	T	0.1382	1006	raw	0.000618736018636962	2	1
rs1106841	C	A	C	A	-0.0111514	-0.0187	0.3917	0.3858	FALSE	FALSE	FALSE	ebi-a-GCST005647	6	43496662	0.0141	80610	0.1841	Amyotrophic lateral sclerosis || id:ebi-a-GCST005647	Amyotrophic lateral sclerosis	Amyotrophic lateral sclerosis || ||	TRUE	igd	NA	NA	NA	NA	NA	NA	NA	6	43496662	0.0017483	1.78908e-10	396624	ebi-a-GCST90013978	Haemoglobin concentration (UKB data field 30020) || id:ebi-a-GCST90013978	TRUE	reported	igd	40.6843023612786	6	C	A	0.3917	1006	raw	0.000124352924357449	2	1
rs11121529	G	C	G	C	0.0186413	0.0328	0.1133	0.122	FALSE	TRUE	FALSE	ebi-a-GCST005647	1	10271688	0.0213	80610	0.1232	Amyotrophic lateral sclerosis || id:ebi-a-GCST005647	Amyotrophic lateral sclerosis	Amyotrophic lateral sclerosis || ||	TRUE	igd	NA	NA	NA	NA	NA	NA	NA	1	10271688	0.00268918	4.1505e-12	396624	ebi-a-GCST90013978	Haemoglobin concentration (UKB data field 30020) || id:ebi-a-GCST90013978	TRUE	reported	igd	48.0521303129913	1	G	C	0.1133	1006	raw	0.000347485559071798	2	1
rs111247693	T	C	T	C	0.0192093	6e-04	0.16	0.142	FALSE	FALSE	FALSE	ebi-a-GCST005647	2	24214373	0.0197	80610	0.9772	Amyotrophic lateral sclerosis || id:ebi-a-GCST005647	Amyotrophic lateral sclerosis	Amyotrophic lateral sclerosis || ||	TRUE	igd	NA	NA	NA	NA	NA	NA	NA	2	24214373	0.00246438	6.45208e-15	396624	ebi-a-GCST90013978	Haemoglobin concentration (UKB data field 30020) || id:ebi-a-GCST90013978	TRUE	reported	igd	60.7585956507308	2	T	C	0.16	1006	raw	0.000368988869690576	2	1
rs11150141	G	A	G	A	-0.0113043	-0.0129	0.4573	0.4922	FALSE	FALSE	FALSE	ebi-a-GCST005647	16	79200478	0.0136	80610	0.3421	Amyotrophic lateral sclerosis || id:ebi-a-GCST005647	Amyotrophic lateral sclerosis	Amyotrophic lateral sclerosis || ||	TRUE	igd	NA	NA	NA	NA	NA	NA	NA	16	79200478	0.00172108	5.09331e-11	396624	ebi-a-GCST90013978	Haemoglobin concentration (UKB data field 30020) || id:ebi-a-GCST90013978	TRUE	reported	igd	43.1405058692228	16	G	A	0.4573	1006	raw	0.000127786435891662	2	1
rs11175421	T	A	T	A	0.0107117	0.0142	0.5328	0.5173	FALSE	TRUE	TRUE	ebi-a-GCST005647	12	64898557	0.014	80610	0.3093	Amyotrophic lateral sclerosis || id:ebi-a-GCST005647	Amyotrophic lateral sclerosis	Amyotrophic lateral sclerosis || ||	TRUE	igd	NA	NA	NA	NA	NA	NA	NA	12	64898557	0.0017207	4.80895e-10	396624	ebi-a-GCST90013978	Haemoglobin concentration (UKB data field 30020) || id:ebi-a-GCST90013978	TRUE	reported	igd	38.7531031735187	12	A	T	0.4672	1006	corrected	0.000114739834508113	2	1
rs11213846	T	G	T	G	0.012389	0.005	0.4443	0.4571	FALSE	FALSE	FALSE	ebi-a-GCST005647	11	111220005	0.0136	80610	0.7119	Amyotrophic lateral sclerosis || id:ebi-a-GCST005647	Amyotrophic lateral sclerosis	Amyotrophic lateral sclerosis || ||	TRUE	igd	NA	NA	NA	NA	NA	NA	NA	11	111220005	0.00170817	4.08225e-13	396624	ebi-a-GCST90013978	Haemoglobin concentration (UKB data field 30020) || id:ebi-a-GCST90013978	TRUE	reported	igd	52.602977268706	11	T	G	0.4443	1006	raw	0.000153486414045679	2	1
rs112187434	T	C	T	C	0.0426721	0.0245	0.02187	0.0193	FALSE	FALSE	FALSE	ebi-a-GCST005647	6	170572325	0.0505	80610	0.6269	Amyotrophic lateral sclerosis || id:ebi-a-GCST005647	Amyotrophic lateral sclerosis	Amyotrophic lateral sclerosis || ||	TRUE	igd	NA	NA	NA	NA	NA	NA	NA	6	170572325	0.006579	8.80846e-11	396624	ebi-a-GCST90013978	Haemoglobin concentration (UKB data field 30020) || id:ebi-a-GCST90013978	TRUE	reported	igd	42.0695880516434	6	T	C	0.02187	1006	raw	0.0018190677986011	2	1
rs112541919	C	G	C	G	-0.0154941	-0.0085	0.1292	0.1133	FALSE	TRUE	FALSE	ebi-a-GCST005647	2	112279328	0.0367	80610	0.8165	Amyotrophic lateral sclerosis || id:ebi-a-GCST005647	Amyotrophic lateral sclerosis	Amyotrophic lateral sclerosis || ||	TRUE	igd	NA	NA	NA	NA	NA	NA	NA	2	112279328	0.00257333	1.73301e-09	396624	ebi-a-GCST90013978	Haemoglobin concentration (UKB data field 30020) || id:ebi-a-GCST90013978	TRUE	reported	igd	36.2528156917152	2	C	G	0.1292	1006	raw	0.000240060070008486	2	1
rs11258533	T	C	T	C	0.0125815	-0.0146	0.4463	0.4471	FALSE	FALSE	FALSE	ebi-a-GCST005647	10	13737768	0.0137	80610	0.2856	Amyotrophic lateral sclerosis || id:ebi-a-GCST005647	Amyotrophic lateral sclerosis	Amyotrophic lateral sclerosis || ||	TRUE	igd	NA	NA	NA	NA	NA	NA	NA	10	13737768	0.00173585	4.22863e-13	396624	ebi-a-GCST90013978	Haemoglobin concentration (UKB data field 30020) || id:ebi-a-GCST90013978	TRUE	reported	igd	52.5339983775205	10	T	C	0.4463	1006	raw	0.000158293177188084	2	1
rs112894876	C	G	C	G	0.0289043	-0.0197	0.1203	0.111	FALSE	TRUE	FALSE	ebi-a-GCST005647	16	67812039	0.022	80610	0.3719	Amyotrophic lateral sclerosis || id:ebi-a-GCST005647	Amyotrophic lateral sclerosis	Amyotrophic lateral sclerosis || ||	TRUE	igd	NA	NA	NA	NA	NA	NA	NA	16	67812039	0.00290125	2.21871e-23	396624	ebi-a-GCST90013978	Haemoglobin concentration (UKB data field 30020) || id:ebi-a-GCST90013978	TRUE	reported	igd	99.2555054683267	16	C	G	0.1203	1006	raw	0.000835425334810137	2	1
rs11399469	AC	A	AC	A	0.0117872	-0.0028	NA	0.4183	FALSE	FALSE	FALSE	ebi-a-GCST005647	8	61168607	0.014	80610	0.8409	Amyotrophic lateral sclerosis || id:ebi-a-GCST005647	Amyotrophic lateral sclerosis	Amyotrophic lateral sclerosis || ||	TRUE	igd	NA	NA	NA	NA	NA	NA	NA	8	61168607	0.00173565	1.11148e-11	396624	ebi-a-GCST90013978	Haemoglobin concentration (UKB data field 30020) || id:ebi-a-GCST90013978	TRUE	reported	igd	46.1208178290131	NA	NA	NA	NA	NA	raw	NA	2	1
rs114165892	G	C	G	C	0.033205	-0.0485	0.0338	0.0259	FALSE	TRUE	FALSE	ebi-a-GCST005647	14	74223968	0.0459	80610	0.2904	Amyotrophic lateral sclerosis || id:ebi-a-GCST005647	Amyotrophic lateral sclerosis	Amyotrophic lateral sclerosis || ||	TRUE	igd	NA	NA	NA	NA	NA	NA	NA	14	74223968	0.00561932	3.44041e-09	396624	ebi-a-GCST90013978	Haemoglobin concentration (UKB data field 30020) || id:ebi-a-GCST90013978	TRUE	reported	igd	34.917202416883	14	G	C	0.0338	1006	raw	0.00110203924138697	2	1
rs115986297	G	A	G	A	-0.0191194	-0.0272	0.5447	0.5493	FALSE	FALSE	FALSE	ebi-a-GCST005647	6	2050791	0.0137	80610	0.0459695	Amyotrophic lateral sclerosis || id:ebi-a-GCST005647	Amyotrophic lateral sclerosis	Amyotrophic lateral sclerosis || ||	TRUE	igd	NA	NA	NA	NA	NA	NA	NA	6	2050791	0.00171763	8.8369e-29	396624	ebi-a-GCST90013978	Haemoglobin concentration (UKB data field 30020) || id:ebi-a-GCST90013978	TRUE	reported	igd	123.905129169271	6	A	G	0.4553	1006	corrected	0.000365549282056586	2	1
rs11615482	A	C	A	C	-0.0146135	-0.0034	0.2237	0.2142	FALSE	FALSE	FALSE	ebi-a-GCST005647	12	4331204	0.0168	80610	0.8393	Amyotrophic lateral sclerosis || id:ebi-a-GCST005647	Amyotrophic lateral sclerosis	Amyotrophic lateral sclerosis || ||	TRUE	igd	NA	NA	NA	NA	NA	NA	NA	12	4331204	0.00208364	2.32488e-12	396624	ebi-a-GCST90013978	Haemoglobin concentration (UKB data field 30020) || id:ebi-a-GCST90013978	TRUE	reported	igd	49.188447525641	12	A	C	0.2237	1006	raw	0.000213551712793395	2	1
rs11667586	C	T	C	T	-0.0199481	0.0231	0.1581	0.147	FALSE	FALSE	FALSE	ebi-a-GCST005647	19	33338073	0.0193	80610	0.2313	Amyotrophic lateral sclerosis || id:ebi-a-GCST005647	Amyotrophic lateral sclerosis	Amyotrophic lateral sclerosis || ||	TRUE	igd	NA	NA	NA	NA	NA	NA	NA	19	33338073	0.00237511	4.51024e-17	396624	ebi-a-GCST90013978	Haemoglobin concentration (UKB data field 30020) || id:ebi-a-GCST90013978	TRUE	reported	igd	70.5400262546699	19	C	T	0.1581	1006	raw	0.000397918261447805	2	1
rs11686993	T	G	T	G	0.0214519	0.0174	0.1451	0.1504	FALSE	FALSE	FALSE	ebi-a-GCST005647	2	46378616	0.0199	80610	0.3806	Amyotrophic lateral sclerosis || id:ebi-a-GCST005647	Amyotrophic lateral sclerosis	Amyotrophic lateral sclerosis || ||	TRUE	igd	NA	NA	NA	NA	NA	NA	NA	2	46378616	0.00240093	4.07943e-19	396624	ebi-a-GCST90013978	Haemoglobin concentration (UKB data field 30020) || id:ebi-a-GCST90013978	TRUE	reported	igd	79.8311767692565	2	T	G	0.1451	1006	raw	0.000460173321394383	2	1
rs1175550	G	A	G	A	0.0247785	-0.0003	0.2187	0.2387	FALSE	FALSE	FALSE	ebi-a-GCST005647	1	3691528	0.017	80610	0.9855	Amyotrophic lateral sclerosis || id:ebi-a-GCST005647	Amyotrophic lateral sclerosis	Amyotrophic lateral sclerosis || ||	TRUE	igd	NA	NA	NA	NA	NA	NA	NA	1	3691528	0.0020573	2.08113e-33	396624	ebi-a-GCST90013978	Haemoglobin concentration (UKB data field 30020) || id:ebi-a-GCST90013978	TRUE	reported	igd	145.062371232658	1	G	A	0.2187	1006	raw	0.000613966458229222	2	1
rs117730319	A	G	A	G	-0.0215199	-0.0206	0.05567	0.055	FALSE	FALSE	FALSE	ebi-a-GCST005647	19	33100674	0.0375	80610	0.583201	Amyotrophic lateral sclerosis || id:ebi-a-GCST005647	Amyotrophic lateral sclerosis	Amyotrophic lateral sclerosis || ||	TRUE	igd	NA	NA	NA	NA	NA	NA	NA	19	33100674	0.00374345	8.99373e-09	396624	ebi-a-GCST90013978	Haemoglobin concentration (UKB data field 30020) || id:ebi-a-GCST90013978	TRUE	reported	igd	33.0473335792963	19	A	G	0.05567	1006	raw	0.000463044380874323	2	1
rs11901391	C	T	C	T	-0.01384	0.0115	0.1829	0.1899	FALSE	FALSE	FALSE	ebi-a-GCST005647	2	160914549	0.0172	80610	0.5043	Amyotrophic lateral sclerosis || id:ebi-a-GCST005647	Amyotrophic lateral sclerosis	Amyotrophic lateral sclerosis || ||	TRUE	igd	NA	NA	NA	NA	NA	NA	NA	2	160914549	0.00218909	2.57763e-10	396624	ebi-a-GCST90013978	Haemoglobin concentration (UKB data field 30020) || id:ebi-a-GCST90013978	TRUE	reported	igd	39.9709937839169	2	C	T	0.1829	1006	raw	0.000191542529044383	2	1
rs11924058	G	A	G	A	0.0118044	0.0102	0.5984	0.5776	FALSE	FALSE	FALSE	ebi-a-GCST005647	3	121725703	0.0141	80610	0.468	Amyotrophic lateral sclerosis || id:ebi-a-GCST005647	Amyotrophic lateral sclerosis	Amyotrophic lateral sclerosis || ||	TRUE	igd	NA	NA	NA	NA	NA	NA	NA	3	121725703	0.0017309	9.11801e-12	396624	ebi-a-GCST90013978	Haemoglobin concentration (UKB data field 30020) || id:ebi-a-GCST90013978	TRUE	reported	igd	46.5097364989327	3	A	G	0.4016	1006	corrected	0.000139342990772052	2	1
rs1209384	G	A	G	A	-0.0161404	-0.008	0.6252	0.6096	FALSE	FALSE	FALSE	ebi-a-GCST005647	1	43765089	0.0141	80610	0.5715	Amyotrophic lateral sclerosis || id:ebi-a-GCST005647	Amyotrophic lateral sclerosis	Amyotrophic lateral sclerosis || ||	TRUE	igd	NA	NA	NA	NA	NA	NA	NA	1	43765089	0.00175023	2.92079e-20	396624	ebi-a-GCST90013978	Haemoglobin concentration (UKB data field 30020) || id:ebi-a-GCST90013978	TRUE	reported	igd	85.0429544760406	1	A	G	0.3748	1006	corrected	0.000260510809345075	2	1
rs12136952	C	G	C	G	0.0111948	-0.0179	0.33	0.3128	FALSE	TRUE	FALSE	ebi-a-GCST005647	1	12661421	0.0152	80610	0.2393	Amyotrophic lateral sclerosis || id:ebi-a-GCST005647	Amyotrophic lateral sclerosis	Amyotrophic lateral sclerosis || ||	TRUE	igd	NA	NA	NA	NA	NA	NA	NA	1	12661421	0.00182099	7.8643e-10	396624	ebi-a-GCST90013978	Haemoglobin concentration (UKB data field 30020) || id:ebi-a-GCST90013978	TRUE	reported	igd	37.7935385831767	1	C	G	0.33	1006	raw	0.000125322607260851	2	1
rs12149703	A	G	A	G	-0.0163561	-0.0013	0.4781	0.4693	FALSE	FALSE	FALSE	ebi-a-GCST005647	16	159210	0.014	80610	0.9258	Amyotrophic lateral sclerosis || id:ebi-a-GCST005647	Amyotrophic lateral sclerosis	Amyotrophic lateral sclerosis || ||	TRUE	igd	NA	NA	NA	NA	NA	NA	NA	16	159210	0.00170803	1.00879e-21	396624	ebi-a-GCST90013978	Haemoglobin concentration (UKB data field 30020) || id:ebi-a-GCST90013978	TRUE	reported	igd	91.6998289249797	16	A	G	0.4781	1006	raw	0.000267520443299383	2	1
rs12192672	A	G	A	G	0.0226983	-0.0118	0.3082	0.288	FALSE	FALSE	FALSE	ebi-a-GCST005647	6	7229619	0.0151	80610	0.4363	Amyotrophic lateral sclerosis || id:ebi-a-GCST005647	Amyotrophic lateral sclerosis	Amyotrophic lateral sclerosis || ||	TRUE	igd	NA	NA	NA	NA	NA	NA	NA	6	7229619	0.00186624	4.91926e-34	396624	ebi-a-GCST90013978	Haemoglobin concentration (UKB data field 30020) || id:ebi-a-GCST90013978	TRUE	reported	igd	147.928439596751	6	A	G	0.3082	1006	raw	0.000515208614897899	2	1
rs1223121	A	G	A	G	0.00998661	0.0054	0.5785	0.5675	FALSE	FALSE	FALSE	ebi-a-GCST005647	11	31464938	0.0138	80610	0.695799	Amyotrophic lateral sclerosis || id:ebi-a-GCST005647	Amyotrophic lateral sclerosis	Amyotrophic lateral sclerosis || ||	TRUE	igd	NA	NA	NA	NA	NA	NA	NA	11	31464938	0.00171267	5.50858e-09	396624	ebi-a-GCST90013978	Haemoglobin concentration (UKB data field 30020) || id:ebi-a-GCST90013978	TRUE	reported	igd	34.0007736532429	11	G	A	0.4215	1006	corrected	9.97317794319512e-05	2	1
rs1232605	G	A	G	A	-0.0109204	-0.0038	0.4523	0.429	FALSE	FALSE	FALSE	ebi-a-GCST005647	20	10611063	0.0139	80610	0.7861	Amyotrophic lateral sclerosis || id:ebi-a-GCST005647	Amyotrophic lateral sclerosis	Amyotrophic lateral sclerosis || ||	TRUE	igd	NA	NA	NA	NA	NA	NA	NA	20	10611063	0.00173859	3.35985e-10	396624	ebi-a-GCST90013978	Haemoglobin concentration (UKB data field 30020) || id:ebi-a-GCST90013978	TRUE	reported	igd	39.4532457753245	20	G	A	0.4523	1006	raw	0.000119254408598896	2	1
rs123698	C	G	C	G	0.0226031	-0.0187	0.6352	0.6169	FALSE	TRUE	FALSE	ebi-a-GCST005647	19	807442	0.0186	80610	0.3134	Amyotrophic lateral sclerosis || id:ebi-a-GCST005647	Amyotrophic lateral sclerosis	Amyotrophic lateral sclerosis || ||	TRUE	igd	NA	NA	NA	NA	NA	NA	NA	19	807442	0.00174196	1.68151e-38	396624	ebi-a-GCST90013978	Haemoglobin concentration (UKB data field 30020) || id:ebi-a-GCST90013978	TRUE	reported	igd	168.368040058036	19	G	C	0.3648	1006	corrected	0.000510896784470674	2	1
rs12402406	T	C	T	C	0.0168394	-0.0363	0.07952	0.085	FALSE	FALSE	FALSE	ebi-a-GCST005647	1	115848388	0.0248	80610	0.1441	Amyotrophic lateral sclerosis || id:ebi-a-GCST005647	Amyotrophic lateral sclerosis	Amyotrophic lateral sclerosis || ||	TRUE	igd	NA	NA	NA	NA	NA	NA	NA	1	115848388	0.0030851	4.80695e-08	396624	ebi-a-GCST90013978	Haemoglobin concentration (UKB data field 30020) || id:ebi-a-GCST90013978	TRUE	reported	igd	29.7930341838066	1	T	C	0.07952	1006	raw	0.000283546957376247	2	1
rs12496230	C	T	C	T	-0.0123521	0.0073	0.1819	0.1747	FALSE	FALSE	FALSE	ebi-a-GCST005647	3	66829908	0.0187	80610	0.696101	Amyotrophic lateral sclerosis || id:ebi-a-GCST005647	Amyotrophic lateral sclerosis	Amyotrophic lateral sclerosis || ||	TRUE	igd	NA	NA	NA	NA	NA	NA	NA	3	66829908	0.00216978	1.25003e-08	396624	ebi-a-GCST90013978	Haemoglobin concentration (UKB data field 30020) || id:ebi-a-GCST90013978	TRUE	reported	igd	32.4078480865623	3	C	T	0.1819	1006	raw	0.000152571960967011	2	1
rs12580654	C	G	C	G	0.0161593	0.0199	0.09344	0.1064	FALSE	TRUE	FALSE	ebi-a-GCST005647	12	52268547	0.024	80610	0.4079	Amyotrophic lateral sclerosis || id:ebi-a-GCST005647	Amyotrophic lateral sclerosis	Amyotrophic lateral sclerosis || ||	TRUE	igd	NA	NA	NA	NA	NA	NA	NA	12	52268547	0.00277471	5.75307e-09	396624	ebi-a-GCST90013978	Haemoglobin concentration (UKB data field 30020) || id:ebi-a-GCST90013978	TRUE	reported	igd	33.916410953794	12	C	G	0.09344	1006	raw	0.000261111110576656	2	1
rs12611665	T	C	T	C	0.0106474	-0.0098	0.4334	0.4312	FALSE	FALSE	FALSE	ebi-a-GCST005647	2	208541632	0.0153	80610	0.522701	Amyotrophic lateral sclerosis || id:ebi-a-GCST005647	Amyotrophic lateral sclerosis	Amyotrophic lateral sclerosis || ||	TRUE	igd	NA	NA	NA	NA	NA	NA	NA	2	208541632	0.00178757	2.57893e-09	396624	ebi-a-GCST90013978	Haemoglobin concentration (UKB data field 30020) || id:ebi-a-GCST90013978	TRUE	reported	igd	35.4781548407556	2	T	C	0.4334	1006	raw	0.000113366389170108	2	1
rs12639833	T	C	T	C	-0.0116609	0.0103	0.2306	0.227	FALSE	FALSE	FALSE	ebi-a-GCST005647	4	100267372	0.0163	80610	0.5268	Amyotrophic lateral sclerosis || id:ebi-a-GCST005647	Amyotrophic lateral sclerosis	Amyotrophic lateral sclerosis || ||	TRUE	igd	NA	NA	NA	NA	NA	NA	NA	4	100267372	0.00204381	1.16043e-08	396624	ebi-a-GCST90013978	Haemoglobin concentration (UKB data field 30020) || id:ebi-a-GCST90013978	TRUE	reported	igd	32.5524066764479	4	T	C	0.2306	1006	raw	0.000135974988151856	2	1
rs12800440	T	C	T	C	-0.0120769	0.0034	0.2127	0.2346	FALSE	FALSE	FALSE	ebi-a-GCST005647	11	95795807	0.0161	80610	0.8349	Amyotrophic lateral sclerosis || id:ebi-a-GCST005647	Amyotrophic lateral sclerosis	Amyotrophic lateral sclerosis || ||	TRUE	igd	NA	NA	NA	NA	NA	NA	NA	11	95795807	0.00204133	3.29481e-09	396624	ebi-a-GCST90013978	Haemoglobin concentration (UKB data field 30020) || id:ebi-a-GCST90013978	TRUE	reported	igd	35.0013265325493	11	T	C	0.2127	1006	raw	0.000145849698954304	2	1
rs12889267	G	A	G	A	-0.0184088	0.0374	0.1332	0.1598	FALSE	FALSE	FALSE	ebi-a-GCST005647	14	21542766	0.0195	80610	0.0552001	Amyotrophic lateral sclerosis || id:ebi-a-GCST005647	Amyotrophic lateral sclerosis	Amyotrophic lateral sclerosis || ||	TRUE	igd	NA	NA	NA	NA	NA	NA	NA	14	21542766	0.00226801	4.78961e-16	396624	ebi-a-GCST90013978	Haemoglobin concentration (UKB data field 30020) || id:ebi-a-GCST90013978	TRUE	reported	igd	65.8811283328183	14	G	A	0.1332	1006	raw	0.000338876368637003	2	1
rs12898728	T	C	T	C	-0.0161499	0.0237	0.2296	0.2572	FALSE	FALSE	FALSE	ebi-a-GCST005647	15	72112853	0.0155	80610	0.1255	Amyotrophic lateral sclerosis || id:ebi-a-GCST005647	Amyotrophic lateral sclerosis	Amyotrophic lateral sclerosis || ||	TRUE	igd	NA	NA	NA	NA	NA	NA	NA	15	72112853	0.00195435	1.41351e-16	396624	ebi-a-GCST90013978	Haemoglobin concentration (UKB data field 30020) || id:ebi-a-GCST90013978	TRUE	reported	igd	68.2865212427138	15	T	C	0.2296	1006	raw	0.000260816454082177	2	1
rs12903271	T	C	T	C	0.0172756	-0.0109	0.1819	0.1841	FALSE	FALSE	FALSE	ebi-a-GCST005647	15	33322478	0.0176	80610	0.5337	Amyotrophic lateral sclerosis || id:ebi-a-GCST005647	Amyotrophic lateral sclerosis	Amyotrophic lateral sclerosis || ||	TRUE	igd	NA	NA	NA	NA	NA	NA	NA	15	33322478	0.00222169	7.49204e-15	396624	ebi-a-GCST90013978	Haemoglobin concentration (UKB data field 30020) || id:ebi-a-GCST90013978	TRUE	reported	igd	60.4643459138427	15	T	C	0.1819	1006	raw	0.000298441405910353	2	1
rs1292041	G	A	G	A	-0.016834	0.0032	0.5119	0.5344	FALSE	FALSE	FALSE	ebi-a-GCST005647	17	57938041	0.0144	80610	0.8259	Amyotrophic lateral sclerosis || id:ebi-a-GCST005647	Amyotrophic lateral sclerosis	Amyotrophic lateral sclerosis || ||	TRUE	igd	NA	NA	NA	NA	NA	NA	NA	17	57938041	0.00171995	1.2738e-22	396624	ebi-a-GCST90013978	Haemoglobin concentration (UKB data field 30020) || id:ebi-a-GCST90013978	TRUE	reported	igd	95.7950353253746	17	A	G	0.4881	1006	corrected	0.000283381878433343	2	1
rs12987661	C	T	C	T	0.0153425	-0.0531	0.1352	0.1196	FALSE	FALSE	FALSE	ebi-a-GCST005647	2	69813458	0.0215	80610	0.0136101	Amyotrophic lateral sclerosis || id:ebi-a-GCST005647	Amyotrophic lateral sclerosis	Amyotrophic lateral sclerosis || ||	TRUE	igd	NA	NA	NA	NA	NA	NA	NA	2	69813458	0.00256077	2.08065e-09	396624	ebi-a-GCST90013978	Haemoglobin concentration (UKB data field 30020) || id:ebi-a-GCST90013978	TRUE	reported	igd	35.8964182933859	2	C	T	0.1352	1006	raw	0.0002353857054152	2	1
rs13007705	T	C	T	C	0.011774	-0.0067	0.4592	0.4617	FALSE	FALSE	FALSE	ebi-a-GCST005647	2	239069196	0.0141	80610	0.6353	Amyotrophic lateral sclerosis || id:ebi-a-GCST005647	Amyotrophic lateral sclerosis	Amyotrophic lateral sclerosis || ||	TRUE	igd	NA	NA	NA	NA	NA	NA	NA	2	239069196	0.00172778	9.45802e-12	396624	ebi-a-GCST90013978	Haemoglobin concentration (UKB data field 30020) || id:ebi-a-GCST90013978	TRUE	reported	igd	46.4377509401282	2	T	C	0.4592	1006	raw	0.000138626242791331	2	1
rs13038779	A	G	A	G	-0.0101156	0.0181	0.326	0.3177	FALSE	FALSE	FALSE	ebi-a-GCST005647	20	55809657	0.0149	80610	0.2231	Amyotrophic lateral sclerosis || id:ebi-a-GCST005647	Amyotrophic lateral sclerosis	Amyotrophic lateral sclerosis || ||	TRUE	igd	NA	NA	NA	NA	NA	NA	NA	20	55809657	0.00184066	3.89296e-08	396624	ebi-a-GCST90013978	Haemoglobin concentration (UKB data field 30020) || id:ebi-a-GCST90013978	TRUE	reported	igd	30.2020308103625	20	A	G	0.326	1006	raw	0.000102324574464272	2	1
rs13048309	T	C	T	C	-0.019092	0.016	0.2992	0.2843	FALSE	FALSE	FALSE	ebi-a-GCST005647	21	38055772	0.0154	80610	0.2998	Amyotrophic lateral sclerosis || id:ebi-a-GCST005647	Amyotrophic lateral sclerosis	Amyotrophic lateral sclerosis || ||	TRUE	igd	NA	NA	NA	NA	NA	NA	NA	21	38055772	0.00189346	6.55843e-24	396624	ebi-a-GCST90013978	Haemoglobin concentration (UKB data field 30020) || id:ebi-a-GCST90013978	TRUE	reported	igd	101.669475132931	21	T	C	0.2992	1006	raw	0.000364501347797079	2	1
rs13077048	T	A	T	A	0.0132694	-0.0138	0.4076	0.4099	FALSE	TRUE	FALSE	ebi-a-GCST005647	3	141106954	0.0141	80610	0.3284	Amyotrophic lateral sclerosis || id:ebi-a-GCST005647	Amyotrophic lateral sclerosis	Amyotrophic lateral sclerosis || ||	TRUE	igd	NA	NA	NA	NA	NA	NA	NA	3	141106954	0.00173877	2.32006e-14	396624	ebi-a-GCST90013978	Haemoglobin concentration (UKB data field 30020) || id:ebi-a-GCST90013978	TRUE	reported	igd	58.2395881167599	3	T	A	0.4076	1006	raw	0.000176075874047051	2	1
rs13080281	T	C	T	C	-0.0139831	0.0033	0.7286	0.7472	FALSE	FALSE	FALSE	ebi-a-GCST005647	3	14926229	0.0156	80610	0.8325	Amyotrophic lateral sclerosis || id:ebi-a-GCST005647	Amyotrophic lateral sclerosis	Amyotrophic lateral sclerosis || ||	TRUE	igd	NA	NA	NA	NA	NA	NA	NA	3	14926229	0.00198948	2.08737e-12	396624	ebi-a-GCST90013978	Haemoglobin concentration (UKB data field 30020) || id:ebi-a-GCST90013978	TRUE	reported	igd	49.4000936051968	3	C	T	0.2714	1006	corrected	0.000195525128781658	2	1
rs13103534	G	A	G	A	-0.012738	0.0104	0.5586	0.5839	FALSE	FALSE	FALSE	ebi-a-GCST005647	4	148976981	0.014	80610	0.4603	Amyotrophic lateral sclerosis || id:ebi-a-GCST005647	Amyotrophic lateral sclerosis	Amyotrophic lateral sclerosis || ||	TRUE	igd	NA	NA	NA	NA	NA	NA	NA	4	148976981	0.00174648	3.01926e-13	396624	ebi-a-GCST90013978	Haemoglobin concentration (UKB data field 30020) || id:ebi-a-GCST90013978	TRUE	reported	igd	53.1955441599937	4	A	G	0.4414	1006	corrected	0.000162255640392772	2	1
rs1312254	G	A	G	A	0.0107396	-0.0122	0.6551	0.6258	FALSE	FALSE	FALSE	ebi-a-GCST005647	21	30695401	0.0141	80610	0.3894	Amyotrophic lateral sclerosis || id:ebi-a-GCST005647	Amyotrophic lateral sclerosis	Amyotrophic lateral sclerosis || ||	TRUE	igd	NA	NA	NA	NA	NA	NA	NA	21	30695401	0.00175346	9.07862e-10	396624	ebi-a-GCST90013978	Haemoglobin concentration (UKB data field 30020) || id:ebi-a-GCST90013978	TRUE	reported	igd	37.5132322689995	21	A	G	0.3449	1006	corrected	0.000115338223404814	2	1
rs13318329	A	G	A	G	0.0119386	-0.0259	0.2078	0.2167	FALSE	FALSE	FALSE	ebi-a-GCST005647	3	72494085	0.017	80610	0.1286	Amyotrophic lateral sclerosis || id:ebi-a-GCST005647	Amyotrophic lateral sclerosis	Amyotrophic lateral sclerosis || ||	TRUE	igd	NA	NA	NA	NA	NA	NA	NA	3	72494085	0.00206093	6.92277e-09	396624	ebi-a-GCST90013978	Haemoglobin concentration (UKB data field 30020) || id:ebi-a-GCST90013978	TRUE	reported	igd	33.5567831008128	3	A	G	0.2078	1006	raw	0.000142528331232779	2	1
rs1354674	T	C	T	C	-0.0176497	-0.0215	0.8618	0.8769	FALSE	FALSE	FALSE	ebi-a-GCST005647	5	40623128	0.021	80610	0.3061	Amyotrophic lateral sclerosis || id:ebi-a-GCST005647	Amyotrophic lateral sclerosis	Amyotrophic lateral sclerosis || ||	TRUE	igd	NA	NA	NA	NA	NA	NA	NA	5	40623128	0.00266639	3.60828e-11	396624	ebi-a-GCST90013978	Haemoglobin concentration (UKB data field 30020) || id:ebi-a-GCST90013978	TRUE	reported	igd	43.8154535913942	5	C	T	0.1382	1006	corrected	0.000311502612625928	2	1
rs1369313	G	A	G	A	-0.0130441	-0.0136	0.4036	0.4804	FALSE	FALSE	FALSE	ebi-a-GCST005647	15	66084255	0.0138	80610	0.3221	Amyotrophic lateral sclerosis || id:ebi-a-GCST005647	Amyotrophic lateral sclerosis	Amyotrophic lateral sclerosis || ||	TRUE	igd	NA	NA	NA	NA	NA	NA	NA	15	66084255	0.00173014	4.7228e-14	396624	ebi-a-GCST90013978	Haemoglobin concentration (UKB data field 30020) || id:ebi-a-GCST90013978	TRUE	reported	igd	56.8415281698889	15	G	A	0.4036	1006	raw	0.000170147486850008	2	1
rs1373866	C	T	C	T	0.0105465	-0.0103	0.334	0.4539	FALSE	FALSE	FALSE	ebi-a-GCST005647	3	143845892	0.0151	80610	0.4955	Amyotrophic lateral sclerosis || id:ebi-a-GCST005647	Amyotrophic lateral sclerosis	Amyotrophic lateral sclerosis || ||	TRUE	igd	NA	NA	NA	NA	NA	NA	NA	3	143845892	0.00184654	1.1199e-08	396624	ebi-a-GCST90013978	Haemoglobin concentration (UKB data field 30020) || id:ebi-a-GCST90013978	TRUE	reported	igd	32.6211505308195	3	C	T	0.334	1006	raw	0.00011122780977798	2	1
rs1375647	A	G	A	G	-0.0129153	0.0068	0.2137	0.1923	FALSE	FALSE	FALSE	ebi-a-GCST005647	8	76517182	0.0174	80610	0.6964	Amyotrophic lateral sclerosis || id:ebi-a-GCST005647	Amyotrophic lateral sclerosis	Amyotrophic lateral sclerosis || ||	TRUE	igd	NA	NA	NA	NA	NA	NA	NA	8	76517182	0.00216097	2.27793e-09	396624	ebi-a-GCST90013978	Haemoglobin concentration (UKB data field 30020) || id:ebi-a-GCST90013978	TRUE	reported	igd	35.720005866012	8	A	G	0.2137	1006	raw	0.000166802656281003	2	1
rs140805329	A	G	A	G	0.0434307	-0.0885	0.01988	0.0211	FALSE	FALSE	FALSE	ebi-a-GCST005647	12	113257115	0.0857	80610	0.3018	Amyotrophic lateral sclerosis || id:ebi-a-GCST005647	Amyotrophic lateral sclerosis	Amyotrophic lateral sclerosis || ||	TRUE	igd	NA	NA	NA	NA	NA	NA	NA	12	113257115	0.00791283	4.05033e-08	396624	ebi-a-GCST90013978	Haemoglobin concentration (UKB data field 30020) || id:ebi-a-GCST90013978	TRUE	reported	igd	30.1252033830287	12	A	G	0.01988	1006	raw	0.00188319994249919	2	1
rs141232332	G	GTTT	G	GTTT	-0.0237066	-0.0056	NA	0.4653	FALSE	FALSE	FALSE	ebi-a-GCST005647	6	31075601	0.0137	80610	0.6832	Amyotrophic lateral sclerosis || id:ebi-a-GCST005647	Amyotrophic lateral sclerosis	Amyotrophic lateral sclerosis || ||	TRUE	igd	NA	NA	NA	NA	NA	NA	NA	6	31075601	0.00171923	2.96347e-43	396624	ebi-a-GCST90013978	Haemoglobin concentration (UKB data field 30020) || id:ebi-a-GCST90013978	TRUE	reported	igd	190.138727111656	NA	NA	NA	NA	NA	raw	NA	2	1
rs143743555	T	C	T	C	-0.0206208	0.0181	0.06759	0.0582	FALSE	FALSE	FALSE	ebi-a-GCST005647	10	81349765	0.0437	80610	0.679599	Amyotrophic lateral sclerosis || id:ebi-a-GCST005647	Amyotrophic lateral sclerosis	Amyotrophic lateral sclerosis || ||	TRUE	igd	NA	NA	NA	NA	NA	NA	NA	10	81349765	0.00349022	3.45923e-09	396624	ebi-a-GCST90013978	Haemoglobin concentration (UKB data field 30020) || id:ebi-a-GCST90013978	TRUE	reported	igd	34.9064284069152	10	T	C	0.06759	1006	raw	0.000425176300828235	2	1
rs143922621	CA	C	CA	C	0.0114998	-0.0036	NA	0.2706	FALSE	FALSE	FALSE	ebi-a-GCST005647	7	129051446	0.0155	80610	0.8187	Amyotrophic lateral sclerosis || id:ebi-a-GCST005647	Amyotrophic lateral sclerosis	Amyotrophic lateral sclerosis || ||	TRUE	igd	NA	NA	NA	NA	NA	NA	NA	7	129051446	0.00193339	2.71463e-09	396624	ebi-a-GCST90013978	Haemoglobin concentration (UKB data field 30020) || id:ebi-a-GCST90013978	TRUE	reported	igd	35.3786811111298	NA	NA	NA	NA	NA	raw	NA	2	1
rs144896742	G	C	G	C	0.0153476	-0.0162	0.1342	0.1427	FALSE	TRUE	FALSE	ebi-a-GCST005647	19	47695234	0.0211	80610	0.4423	Amyotrophic lateral sclerosis || id:ebi-a-GCST005647	Amyotrophic lateral sclerosis	Amyotrophic lateral sclerosis || ||	TRUE	igd	NA	NA	NA	NA	NA	NA	NA	19	47695234	0.00242288	2.38166e-10	396624	ebi-a-GCST90013978	Haemoglobin concentration (UKB data field 30020) || id:ebi-a-GCST90013978	TRUE	reported	igd	40.1251929267733	19	G	C	0.1342	1006	raw	0.000235542875530871	2	1
rs147350405	G	C	G	C	-0.0574173	0.0274	0.02783	0.0345	FALSE	TRUE	FALSE	ebi-a-GCST005647	1	154922599	0.0378	80610	0.4691	Amyotrophic lateral sclerosis || id:ebi-a-GCST005647	Amyotrophic lateral sclerosis	Amyotrophic lateral sclerosis || ||	TRUE	igd	NA	NA	NA	NA	NA	NA	NA	1	154922599	0.00531953	3.68723e-27	396624	ebi-a-GCST90013978	Haemoglobin concentration (UKB data field 30020) || id:ebi-a-GCST90013978	TRUE	reported	igd	116.50350939511	1	G	C	0.02783	1006	raw	0.00329502320317436	2	1
rs148083940	G	C	G	C	0.0185699	-0.0191	0.1193	0.1246	FALSE	TRUE	FALSE	ebi-a-GCST005647	7	80322255	0.0249	80610	0.4415	Amyotrophic lateral sclerosis || id:ebi-a-GCST005647	Amyotrophic lateral sclerosis	Amyotrophic lateral sclerosis || ||	TRUE	igd	NA	NA	NA	NA	NA	NA	NA	7	80322255	0.0026556	2.6965e-12	396624	ebi-a-GCST90013978	Haemoglobin concentration (UKB data field 30020) || id:ebi-a-GCST90013978	TRUE	reported	igd	48.8983055678014	7	G	C	0.1193	1006	raw	0.000344829613396749	2	1
rs148102803	C	T	C	T	-0.0135212	0.0086	0.1382	0.1622	FALSE	FALSE	FALSE	ebi-a-GCST005647	17	79764887	0.0271	80610	0.751	Amyotrophic lateral sclerosis || id:ebi-a-GCST005647	Amyotrophic lateral sclerosis	Amyotrophic lateral sclerosis || ||	TRUE	igd	NA	NA	NA	NA	NA	NA	NA	17	79764887	0.00231737	5.38865e-09	396624	ebi-a-GCST90013978	Haemoglobin concentration (UKB data field 30020) || id:ebi-a-GCST90013978	TRUE	reported	igd	34.0439318651279	17	C	T	0.1382	1006	raw	0.000182818727829812	2	1
rs148462165	T	C	T	C	0.0139536	-0.0183	0.2863	0.2594	FALSE	FALSE	FALSE	ebi-a-GCST005647	3	23396320	0.0156	80610	0.2385	Amyotrophic lateral sclerosis || id:ebi-a-GCST005647	Amyotrophic lateral sclerosis	Amyotrophic lateral sclerosis || ||	TRUE	igd	NA	NA	NA	NA	NA	NA	NA	3	23396320	0.00197393	1.56099e-12	396624	ebi-a-GCST90013978	Haemoglobin concentration (UKB data field 30020) || id:ebi-a-GCST90013978	TRUE	reported	igd	49.9699647634572	3	T	C	0.2863	1006	raw	0.000194701096588671	2	1
rs150844304	C	A	C	A	-0.0719325	-0.0333	0.02286	0.0335	FALSE	FALSE	FALSE	ebi-a-GCST005647	15	43726625	0.0407	80610	0.413	Amyotrophic lateral sclerosis || id:ebi-a-GCST005647	Amyotrophic lateral sclerosis	Amyotrophic lateral sclerosis || ||	TRUE	igd	NA	NA	NA	NA	NA	NA	NA	15	43726625	0.00550407	4.95336e-39	396624	ebi-a-GCST90013978	Haemoglobin concentration (UKB data field 30020) || id:ebi-a-GCST90013978	TRUE	reported	igd	170.797854778254	15	C	A	0.02286	1006	raw	0.00517077816164453	2	1
rs1532042	T	G	T	G	-0.00956768	-0.0064	0.4433	0.4916	FALSE	FALSE	FALSE	ebi-a-GCST005647	17	28504389	0.0137	80610	0.639599	Amyotrophic lateral sclerosis || id:ebi-a-GCST005647	Amyotrophic lateral sclerosis	Amyotrophic lateral sclerosis || ||	TRUE	igd	NA	NA	NA	NA	NA	NA	NA	17	28504389	0.00171806	2.56389e-08	396624	ebi-a-GCST90013978	Haemoglobin concentration (UKB data field 30020) || id:ebi-a-GCST90013978	TRUE	reported	igd	31.012489458303	17	T	G	0.4433	1006	raw	9.15399531400505e-05	2	1
rs1611236	A	G	A	G	-0.0132644	-0.0329	0.2823	0.3216	FALSE	FALSE	FALSE	ebi-a-GCST005647	6	29748690	0.0227	80610	0.1482	Amyotrophic lateral sclerosis || id:ebi-a-GCST005647	Amyotrophic lateral sclerosis	Amyotrophic lateral sclerosis || ||	TRUE	igd	NA	NA	NA	NA	NA	NA	NA	6	29748690	0.00183089	4.33212e-13	396624	ebi-a-GCST90013978	Haemoglobin concentration (UKB data field 30020) || id:ebi-a-GCST90013978	TRUE	reported	igd	52.4868748063998	6	A	G	0.2823	1006	raw	0.000175942851859656	2	1
rs1635474	G	A	G	A	-0.0101278	0.0179	0.3161	0.3176	FALSE	FALSE	FALSE	ebi-a-GCST005647	5	142622669	0.0147	80610	0.2213	Amyotrophic lateral sclerosis || id:ebi-a-GCST005647	Amyotrophic lateral sclerosis	Amyotrophic lateral sclerosis || ||	TRUE	igd	NA	NA	NA	NA	NA	NA	NA	5	142622669	0.00182052	2.64954e-08	396624	ebi-a-GCST90013978	Haemoglobin concentration (UKB data field 30020) || id:ebi-a-GCST90013978	TRUE	reported	igd	30.9484800110392	5	G	A	0.3161	1006	raw	0.000102571546571789	2	1
rs1642882	A	T	A	T	0.0148896	0.0174	0.6312	0.6291	FALSE	TRUE	FALSE	ebi-a-GCST005647	17	8260870	0.0142	80610	0.2212	Amyotrophic lateral sclerosis || id:ebi-a-GCST005647	Amyotrophic lateral sclerosis	Amyotrophic lateral sclerosis || ||	TRUE	igd	NA	NA	NA	NA	NA	NA	NA	17	8260870	0.00176529	3.322e-17	396624	ebi-a-GCST90013978	Haemoglobin concentration (UKB data field 30020) || id:ebi-a-GCST90013978	TRUE	reported	igd	71.1432891016848	17	T	A	0.3688	1006	corrected	0.000221698704250625	2	1
rs1678960	C	T	C	T	0.0126795	-0.0081	0.1869	0.1769	FALSE	FALSE	FALSE	ebi-a-GCST005647	12	122264635	0.0181	80610	0.6546	Amyotrophic lateral sclerosis || id:ebi-a-GCST005647	Amyotrophic lateral sclerosis	Amyotrophic lateral sclerosis || ||	TRUE	igd	NA	NA	NA	NA	NA	NA	NA	12	122264635	0.00225324	1.83151e-08	396624	ebi-a-GCST90013978	Haemoglobin concentration (UKB data field 30020) || id:ebi-a-GCST90013978	TRUE	reported	igd	31.6657188454682	12	C	T	0.1869	1006	raw	0.000160767034728411	2	1
rs16874060	G	A	G	A	0.0372775	0.0169	0.05567	0.0477	FALSE	FALSE	FALSE	ebi-a-GCST005647	4	23737865	0.0322	80610	0.6	Amyotrophic lateral sclerosis || id:ebi-a-GCST005647	Amyotrophic lateral sclerosis	Amyotrophic lateral sclerosis || ||	TRUE	igd	NA	NA	NA	NA	NA	NA	NA	4	23737865	0.00401705	1.69746e-20	396624	ebi-a-GCST90013978	Haemoglobin concentration (UKB data field 30020) || id:ebi-a-GCST90013978	TRUE	reported	igd	86.1150549309786	4	G	A	0.05567	1006	raw	0.00138939876737615	2	1
rs16929368	A	T	A	T	0.0239031	-0.0152	0.3807	0.3691	FALSE	TRUE	FALSE	ebi-a-GCST005647	12	2523772	0.0144	80610	0.2924	Amyotrophic lateral sclerosis || id:ebi-a-GCST005647	Amyotrophic lateral sclerosis	Amyotrophic lateral sclerosis || ||	TRUE	igd	NA	NA	NA	NA	NA	NA	NA	12	2523772	0.00177485	2.42493e-41	396624	ebi-a-GCST90013978	Haemoglobin concentration (UKB data field 30020) || id:ebi-a-GCST90013978	TRUE	reported	igd	181.378224775618	12	A	T	0.3807	1006	raw	0.000571354372673695	2	1
rs17114008	G	A	G	A	-0.0209664	0.0101	0.04175	0.0493	FALSE	FALSE	FALSE	ebi-a-GCST005647	1	56951794	0.0324	80610	0.7565	Amyotrophic lateral sclerosis || id:ebi-a-GCST005647	Amyotrophic lateral sclerosis	Amyotrophic lateral sclerosis || ||	TRUE	igd	NA	NA	NA	NA	NA	NA	NA	1	56951794	0.00359601	5.52803e-09	396624	ebi-a-GCST90013978	Haemoglobin concentration (UKB data field 30020) || id:ebi-a-GCST90013978	TRUE	reported	igd	33.9942882469359	1	G	A	0.04175	1006	raw	0.000439518896962075	2	1
rs17278406	A	G	A	G	-0.0262797	0.0169	0.2883	0.2966	FALSE	FALSE	FALSE	ebi-a-GCST005647	9	13976285	0.0154	80610	0.2721	Amyotrophic lateral sclerosis || id:ebi-a-GCST005647	Amyotrophic lateral sclerosis	Amyotrophic lateral sclerosis || ||	TRUE	igd	NA	NA	NA	NA	NA	NA	NA	9	13976285	0.00187054	7.77857e-45	396624	ebi-a-GCST90013978	Haemoglobin concentration (UKB data field 30020) || id:ebi-a-GCST90013978	TRUE	reported	igd	197.381664481089	9	A	G	0.2883	1006	raw	0.000690616743660241	2	1
rs17321729	G	A	G	A	0.012627	0.0306	0.2197	0.2376	FALSE	FALSE	FALSE	ebi-a-GCST005647	6	157268937	0.0164	80610	0.0613494	Amyotrophic lateral sclerosis || id:ebi-a-GCST005647	Amyotrophic lateral sclerosis	Amyotrophic lateral sclerosis || ||	TRUE	igd	NA	NA	NA	NA	NA	NA	NA	6	157268937	0.00195413	1.03552e-10	396624	ebi-a-GCST90013978	Haemoglobin concentration (UKB data field 30020) || id:ebi-a-GCST90013978	TRUE	reported	igd	41.7535548470399	6	G	A	0.2197	1006	raw	0.000159439353254312	2	1
rs17670370	G	T	G	T	-0.0109255	-0.0042	0.2634	0.2489	FALSE	FALSE	FALSE	ebi-a-GCST005647	18	20034017	0.0158	80610	0.7889	Amyotrophic lateral sclerosis || id:ebi-a-GCST005647	Amyotrophic lateral sclerosis	Amyotrophic lateral sclerosis || ||	TRUE	igd	NA	NA	NA	NA	NA	NA	NA	18	20034017	0.00198286	3.58839e-08	396624	ebi-a-GCST90013978	Haemoglobin concentration (UKB data field 30020) || id:ebi-a-GCST90013978	TRUE	reported	igd	30.3597743238211	18	G	T	0.2634	1006	raw	0.000119365340808504	2	1
rs17672797	C	T	C	T	-0.0103431	0.0169	0.4105	0.4878	FALSE	FALSE	FALSE	ebi-a-GCST005647	2	177770364	0.0137	80610	0.2184	Amyotrophic lateral sclerosis || id:ebi-a-GCST005647	Amyotrophic lateral sclerosis	Amyotrophic lateral sclerosis || ||	TRUE	igd	NA	NA	NA	NA	NA	NA	NA	2	177770364	0.00173129	2.31201e-09	396624	ebi-a-GCST90013978	Haemoglobin concentration (UKB data field 30020) || id:ebi-a-GCST90013978	TRUE	reported	igd	35.691253925428	2	C	T	0.4105	1006	raw	0.000106979055071024	2	1
rs181669	C	T	C	T	0.0112206	-0.0059	0.5586	0.5425	FALSE	FALSE	FALSE	ebi-a-GCST005647	10	119386122	0.0137	80610	0.6673	Amyotrophic lateral sclerosis || id:ebi-a-GCST005647	Amyotrophic lateral sclerosis	Amyotrophic lateral sclerosis || ||	TRUE	igd	NA	NA	NA	NA	NA	NA	NA	10	119386122	0.001711	5.45758e-11	396624	ebi-a-GCST90013978	Haemoglobin concentration (UKB data field 30020) || id:ebi-a-GCST90013978	TRUE	reported	igd	43.0063061409295	10	T	C	0.4414	1006	corrected	0.000125901116937192	2	1
rs184088518	T	G	T	G	-0.0874018	0.137	0.01292	0.0215	FALSE	FALSE	FALSE	ebi-a-GCST005647	19	41305138	0.0585	80610	0.0191699	Amyotrophic lateral sclerosis || id:ebi-a-GCST005647	Amyotrophic lateral sclerosis	Amyotrophic lateral sclerosis || ||	TRUE	igd	NA	NA	NA	NA	NA	NA	NA	19	41305138	0.00581311	4.31122e-51	396624	ebi-a-GCST90013978	Haemoglobin concentration (UKB data field 30020) || id:ebi-a-GCST90013978	TRUE	reported	igd	226.059973049235	19	T	G	0.01292	1006	raw	0.00762896727770044	2	1
rs1841676	G	T	G	T	0.0113369	-0.0092	0.5557	0.5081	FALSE	FALSE	FALSE	ebi-a-GCST005647	13	51399758	0.0137	80610	0.498901	Amyotrophic lateral sclerosis || id:ebi-a-GCST005647	Amyotrophic lateral sclerosis	Amyotrophic lateral sclerosis || ||	TRUE	igd	NA	NA	NA	NA	NA	NA	NA	13	51399758	0.00171027	3.38688e-11	396624	ebi-a-GCST90013978	Haemoglobin concentration (UKB data field 30020) || id:ebi-a-GCST90013978	TRUE	reported	igd	43.9399214402113	13	T	G	0.4443	1006	corrected	0.000128524540287423	2	1
rs1855557	T	C	T	C	0.0108182	-0.0068	0.4901	0.4925	FALSE	FALSE	FALSE	ebi-a-GCST005647	10	36456612	0.0138	80610	0.6202	Amyotrophic lateral sclerosis || id:ebi-a-GCST005647	Amyotrophic lateral sclerosis	Amyotrophic lateral sclerosis || ||	TRUE	igd	NA	NA	NA	NA	NA	NA	NA	10	36456612	0.00171161	2.60729e-10	396624	ebi-a-GCST90013978	Haemoglobin concentration (UKB data field 30020) || id:ebi-a-GCST90013978	TRUE	reported	igd	39.9484912646334	10	T	C	0.4901	1006	raw	0.000117032765250629	2	1
rs1860380	A	G	A	G	0.0132313	-0.001	0.8499	0.8167	FALSE	FALSE	FALSE	ebi-a-GCST005647	17	14812311	0.0178	80610	0.9559	Amyotrophic lateral sclerosis || id:ebi-a-GCST005647	Amyotrophic lateral sclerosis	Amyotrophic lateral sclerosis || ||	TRUE	igd	NA	NA	NA	NA	NA	NA	NA	17	14812311	0.00214997	7.54762e-10	396624	ebi-a-GCST90013978	Haemoglobin concentration (UKB data field 30020) || id:ebi-a-GCST90013978	TRUE	reported	igd	37.8739178780573	17	G	A	0.1501	1006	corrected	0.000175064128053204	2	1
rs1863127	C	T	C	T	0.0131305	-0.0009	0.504	0.5152	FALSE	FALSE	FALSE	ebi-a-GCST005647	12	46199589	0.0137	80610	0.9501	Amyotrophic lateral sclerosis || id:ebi-a-GCST005647	Amyotrophic lateral sclerosis	Amyotrophic lateral sclerosis || ||	TRUE	igd	NA	NA	NA	NA	NA	NA	NA	12	46199589	0.00170706	1.44977e-14	396624	ebi-a-GCST90013978	Haemoglobin concentration (UKB data field 30020) || id:ebi-a-GCST90013978	TRUE	reported	igd	59.1650118712309	12	T	C	0.496	1006	corrected	0.000172409025367321	2	1
rs1868274	G	C	G	C	-0.0215061	0.0047	0.3907	0.4664	FALSE	TRUE	TRUE	ebi-a-GCST005647	2	46309262	0.0144	80610	0.7415	Amyotrophic lateral sclerosis || id:ebi-a-GCST005647	Amyotrophic lateral sclerosis	Amyotrophic lateral sclerosis || ||	TRUE	igd	NA	NA	NA	NA	NA	NA	NA	2	46309262	0.00180852	1.30948e-32	396624	ebi-a-GCST90013978	Haemoglobin concentration (UKB data field 30020) || id:ebi-a-GCST90013978	TRUE	reported	igd	141.408882420084	2	G	C	0.3907	1006	raw	0.000462509159879549	2	1
rs1874228	G	A	G	A	-0.0152455	0.0114	0.7356	0.5437	FALSE	FALSE	FALSE	ebi-a-GCST005647	17	37775274	0.0155	80610	0.4643	Amyotrophic lateral sclerosis || id:ebi-a-GCST005647	Amyotrophic lateral sclerosis	Amyotrophic lateral sclerosis || ||	TRUE	igd	NA	NA	NA	NA	NA	NA	NA	17	37775274	0.00194511	4.58142e-15	396624	ebi-a-GCST90013978	Haemoglobin concentration (UKB data field 30020) || id:ebi-a-GCST90013978	TRUE	reported	igd	61.4320504707941	17	A	G	0.2644	1006	corrected	0.000232423009595015	2	1
rs199658750	CA	C	CA	C	-0.0132456	-0.0041	NA	0.3213	FALSE	FALSE	FALSE	ebi-a-GCST005647	4	69445013	0.0229	80610	0.8584	Amyotrophic lateral sclerosis || id:ebi-a-GCST005647	Amyotrophic lateral sclerosis	Amyotrophic lateral sclerosis || ||	TRUE	igd	NA	NA	NA	NA	NA	NA	NA	4	69445013	0.00241803	4.30527e-08	396624	ebi-a-GCST90013978	Haemoglobin concentration (UKB data field 30020) || id:ebi-a-GCST90013978	TRUE	reported	igd	30.006815088973	NA	NA	NA	NA	NA	raw	NA	2	1
rs199792800	CTGTA	C	CTGTA	C	0.0369218	0.0149	NA	0.0433	FALSE	FALSE	FALSE	ebi-a-GCST005647	1	231294800	0.0386	80610	0.6998	Amyotrophic lateral sclerosis || id:ebi-a-GCST005647	Amyotrophic lateral sclerosis	Amyotrophic lateral sclerosis || ||	TRUE	igd	NA	NA	NA	NA	NA	NA	NA	1	231294800	0.00510675	4.83059e-13	396624	ebi-a-GCST90013978	Haemoglobin concentration (UKB data field 30020) || id:ebi-a-GCST90013978	TRUE	reported	igd	52.272892921134	NA	NA	NA	NA	NA	raw	NA	2	1
rs200308031	G	T	G	T	0.0158451	-0.0307	0.169	0.1639	FALSE	FALSE	FALSE	ebi-a-GCST005647	3	41867599	0.0297	80610	0.3004	Amyotrophic lateral sclerosis || id:ebi-a-GCST005647	Amyotrophic lateral sclerosis	Amyotrophic lateral sclerosis || ||	TRUE	igd	NA	NA	NA	NA	NA	NA	NA	3	41867599	0.00246371	1.26424e-10	396624	ebi-a-GCST90013978	Haemoglobin concentration (UKB data field 30020) || id:ebi-a-GCST90013978	TRUE	reported	igd	41.3628824972487	3	G	T	0.169	1006	raw	0.000251061768481712	2	1
rs200730204	G	T	G	T	-0.0335297	-0.1864	0.01889	0.0169	FALSE	FALSE	FALSE	ebi-a-GCST005647	16	53203976	0.1322	80610	0.1585	Amyotrophic lateral sclerosis || id:ebi-a-GCST005647	Amyotrophic lateral sclerosis	Amyotrophic lateral sclerosis || ||	TRUE	igd	NA	NA	NA	NA	NA	NA	NA	16	53203976	0.00584882	9.88303e-09	396624	ebi-a-GCST90013978	Haemoglobin concentration (UKB data field 30020) || id:ebi-a-GCST90013978	TRUE	reported	igd	32.8641817290632	16	G	T	0.01889	1006	raw	0.00112320417168481	2	1
rs2052691	A	G	A	G	-0.014159	-0.004	0.2833	0.298	FALSE	FALSE	FALSE	ebi-a-GCST005647	11	10664421	0.015	80610	0.787	Amyotrophic lateral sclerosis || id:ebi-a-GCST005647	Amyotrophic lateral sclerosis	Amyotrophic lateral sclerosis || ||	TRUE	igd	NA	NA	NA	NA	NA	NA	NA	11	10664421	0.00188381	5.64027e-14	396624	ebi-a-GCST90013978	Haemoglobin concentration (UKB data field 30020) || id:ebi-a-GCST90013978	TRUE	reported	igd	56.4925225407379	11	A	G	0.2833	1006	raw	0.000200475529050476	2	1
rs2089112	G	A	G	A	0.0121843	-0.0188	0.3439	0.3229	FALSE	FALSE	FALSE	ebi-a-GCST005647	12	91180156	0.0152	80610	0.2164	Amyotrophic lateral sclerosis || id:ebi-a-GCST005647	Amyotrophic lateral sclerosis	Amyotrophic lateral sclerosis || ||	TRUE	igd	NA	NA	NA	NA	NA	NA	NA	12	91180156	0.00187181	7.54745e-11	396624	ebi-a-GCST90013978	Haemoglobin concentration (UKB data field 30020) || id:ebi-a-GCST90013978	TRUE	reported	igd	42.3718709520692	12	G	A	0.3439	1006	raw	0.000148456013862141	2	1
rs2111125	C	T	C	T	-0.0131638	0.0077	0.6133	0.6307	FALSE	FALSE	FALSE	ebi-a-GCST005647	16	51165891	0.0142	80610	0.5866	Amyotrophic lateral sclerosis || id:ebi-a-GCST005647	Amyotrophic lateral sclerosis	Amyotrophic lateral sclerosis || ||	TRUE	igd	NA	NA	NA	NA	NA	NA	NA	16	51165891	0.00178505	1.64968e-13	396624	ebi-a-GCST90013978	Haemoglobin concentration (UKB data field 30020) || id:ebi-a-GCST90013978	TRUE	reported	igd	54.3828270035615	16	T	C	0.3867	1006	corrected	0.00017328446635881	2	1
rs2179071	T	C	T	C	0.0151946	0.0176	0.3976	0.4862	FALSE	FALSE	FALSE	ebi-a-GCST005647	6	22114325	0.0142	80610	0.2152	Amyotrophic lateral sclerosis || id:ebi-a-GCST005647	Amyotrophic lateral sclerosis	Amyotrophic lateral sclerosis || ||	TRUE	igd	NA	NA	NA	NA	NA	NA	NA	6	22114325	0.00174514	3.12464e-18	396624	ebi-a-GCST90013978	Haemoglobin concentration (UKB data field 30020) || id:ebi-a-GCST90013978	TRUE	reported	igd	75.8085163941324	6	T	C	0.3976	1006	raw	0.000230874401332589	2	1
rs218264	T	A	T	A	-0.0316828	7e-04	0.2435	0.2558	FALSE	TRUE	FALSE	ebi-a-GCST005647	4	55408875	0.0163	80610	0.9659	Amyotrophic lateral sclerosis || id:ebi-a-GCST005647	Amyotrophic lateral sclerosis	Amyotrophic lateral sclerosis || ||	TRUE	igd	NA	NA	NA	NA	NA	NA	NA	4	55408875	0.00198579	2.64119e-57	396624	ebi-a-GCST90013978	Haemoglobin concentration (UKB data field 30020) || id:ebi-a-GCST90013978	TRUE	reported	igd	254.554320694035	4	T	A	0.2435	1006	raw	0.00100378907171114	2	1
rs2184540	A	G	A	G	0.0138682	0.0068	0.2048	0.2244	FALSE	FALSE	FALSE	ebi-a-GCST005647	9	93801208	0.017	80610	0.6893	Amyotrophic lateral sclerosis || id:ebi-a-GCST005647	Amyotrophic lateral sclerosis	Amyotrophic lateral sclerosis || ||	TRUE	igd	NA	NA	NA	NA	NA	NA	NA	9	93801208	0.00200236	4.33112e-12	396624	ebi-a-GCST90013978	Haemoglobin concentration (UKB data field 30020) || id:ebi-a-GCST90013978	TRUE	reported	igd	47.9684704284905	9	A	G	0.2048	1006	raw	0.000192324603778915	2	1
rs219762	G	C	G	C	-0.0242819	-0.0241	0.165	0.1714	FALSE	TRUE	FALSE	ebi-a-GCST005647	21	37839135	0.0187	80610	0.1972	Amyotrophic lateral sclerosis || id:ebi-a-GCST005647	Amyotrophic lateral sclerosis	Amyotrophic lateral sclerosis || ||	TRUE	igd	NA	NA	NA	NA	NA	NA	NA	21	37839135	0.00229175	3.13184e-26	396624	ebi-a-GCST90013978	Haemoglobin concentration (UKB data field 30020) || id:ebi-a-GCST90013978	TRUE	reported	igd	112.26150299625	21	G	C	0.165	1006	raw	0.000589599429555877	2	1
rs2214833	A	G	A	G	0.00984772	0.0154	0.5865	0.5996	FALSE	FALSE	FALSE	ebi-a-GCST005647	7	82072276	0.0139	80610	0.2671	Amyotrophic lateral sclerosis || id:ebi-a-GCST005647	Amyotrophic lateral sclerosis	Amyotrophic lateral sclerosis || ||	TRUE	igd	NA	NA	NA	NA	NA	NA	NA	7	82072276	0.00174129	1.55457e-08	396624	ebi-a-GCST90013978	Haemoglobin concentration (UKB data field 30020) || id:ebi-a-GCST90013978	TRUE	reported	igd	31.9837345069754	7	G	A	0.4135	1006	corrected	9.69769829684971e-05	2	1
rs2228445	C	T	C	T	-0.0337511	-0.0182	0.8976	0.8868	FALSE	FALSE	FALSE	ebi-a-GCST005647	1	203667409	0.0219	80610	0.4075	Amyotrophic lateral sclerosis || id:ebi-a-GCST005647	Amyotrophic lateral sclerosis	Amyotrophic lateral sclerosis || ||	TRUE	igd	NA	NA	NA	NA	NA	NA	NA	1	203667409	0.0028741	7.65597e-32	396624	ebi-a-GCST90013978	Haemoglobin concentration (UKB data field 30020) || id:ebi-a-GCST90013978	TRUE	reported	igd	137.902491935546	1	T	C	0.1024	1006	corrected	0.00113908556566855	2	1
rs2255293	C	T	C	T	-0.0115867	-0.0185	0.8072	0.7922	FALSE	FALSE	FALSE	ebi-a-GCST005647	2	12104445	0.0169	80610	0.2747	Amyotrophic lateral sclerosis || id:ebi-a-GCST005647	Amyotrophic lateral sclerosis	Amyotrophic lateral sclerosis || ||	TRUE	igd	NA	NA	NA	NA	NA	NA	NA	2	12104445	0.00210724	3.82939e-08	396624	ebi-a-GCST90013978	Haemoglobin concentration (UKB data field 30020) || id:ebi-a-GCST90013978	TRUE	reported	igd	30.2337154854228	2	T	C	0.1928	1006	corrected	0.000134249701650219	2	1
rs2291719	G	A	G	A	0.0114856	-0.0092	0.7326	0.7247	FALSE	FALSE	FALSE	ebi-a-GCST005647	6	74230528	0.0151	80610	0.5446	Amyotrophic lateral sclerosis || id:ebi-a-GCST005647	Amyotrophic lateral sclerosis	Amyotrophic lateral sclerosis || ||	TRUE	igd	NA	NA	NA	NA	NA	NA	NA	6	74230528	0.00194167	3.312e-09	396624	ebi-a-GCST90013978	Haemoglobin concentration (UKB data field 30020) || id:ebi-a-GCST90013978	TRUE	reported	igd	34.9910144532651	6	A	G	0.2674	1006	corrected	0.000131917737968097	2	1
rs2295366	G	T	G	T	-0.011602	-0.0044	0.2495	0.2598	FALSE	FALSE	FALSE	ebi-a-GCST005647	1	173825692	0.0158	80610	0.7824	Amyotrophic lateral sclerosis || id:ebi-a-GCST005647	Amyotrophic lateral sclerosis	Amyotrophic lateral sclerosis || ||	TRUE	igd	NA	NA	NA	NA	NA	NA	NA	1	173825692	0.00200324	6.97252e-09	396624	ebi-a-GCST90013978	Haemoglobin concentration (UKB data field 30020) || id:ebi-a-GCST90013978	TRUE	reported	igd	33.5428341874187	1	G	T	0.2495	1006	raw	0.000134604961632948	2	1
rs2309753	A	C	A	C	-0.0105781	0.0063	NA	0.3639	FALSE	FALSE	FALSE	ebi-a-GCST005647	2	100775920	0.0183	80610	0.730601	Amyotrophic lateral sclerosis || id:ebi-a-GCST005647	Amyotrophic lateral sclerosis	Amyotrophic lateral sclerosis || ||	TRUE	igd	NA	NA	NA	NA	NA	NA	NA	2	100775920	0.00177815	2.69842e-09	396624	ebi-a-GCST90013978	Haemoglobin concentration (UKB data field 30020) || id:ebi-a-GCST90013978	TRUE	reported	igd	35.3898358626683	NA	NA	NA	NA	NA	raw	NA	2	1
rs2379120	T	A	T	A	-0.0143967	0.0159	0.7018	0.7085	FALSE	TRUE	FALSE	ebi-a-GCST005647	20	61030580	0.0163	80610	0.3301	Amyotrophic lateral sclerosis || id:ebi-a-GCST005647	Amyotrophic lateral sclerosis	Amyotrophic lateral sclerosis || ||	TRUE	igd	NA	NA	NA	NA	NA	NA	NA	20	61030580	0.00189735	3.25462e-14	396624	ebi-a-GCST90013978	Haemoglobin concentration (UKB data field 30020) || id:ebi-a-GCST90013978	TRUE	reported	igd	57.5746102208376	20	A	T	0.2982	1006	corrected	0.000207263188240018	2	1
rs2396083	C	G	C	G	0.0269245	-0.004	0.6938	0.6879	FALSE	TRUE	FALSE	ebi-a-GCST005647	6	43804808	0.015	80610	0.791899	Amyotrophic lateral sclerosis || id:ebi-a-GCST005647	Amyotrophic lateral sclerosis	Amyotrophic lateral sclerosis || ||	TRUE	igd	NA	NA	NA	NA	NA	NA	NA	6	43804808	0.00185234	7.23269e-48	396624	ebi-a-GCST90013978	Haemoglobin concentration (UKB data field 30020) || id:ebi-a-GCST90013978	TRUE	reported	igd	211.277808651549	6	G	C	0.3062	1006	corrected	0.000724922846101706	2	1
rs2439422	G	A	G	A	0.0125438	0.0154	0.2346	0.2146	FALSE	FALSE	FALSE	ebi-a-GCST005647	15	66977804	0.0166	80610	0.3563	Amyotrophic lateral sclerosis || id:ebi-a-GCST005647	Amyotrophic lateral sclerosis	Amyotrophic lateral sclerosis || ||	TRUE	igd	NA	NA	NA	NA	NA	NA	NA	15	66977804	0.00216432	6.80315e-09	396624	ebi-a-GCST90013978	Haemoglobin concentration (UKB data field 30020) || id:ebi-a-GCST90013978	TRUE	reported	igd	33.590409359293	15	G	A	0.2346	1006	raw	0.000157344866101174	2	1
rs2538043	A	C	A	C	-0.011175	0.0241	0.6431	0.6167	FALSE	FALSE	FALSE	ebi-a-GCST005647	7	151314739	0.0143	80610	0.0922508	Amyotrophic lateral sclerosis || id:ebi-a-GCST005647	Amyotrophic lateral sclerosis	Amyotrophic lateral sclerosis || ||	TRUE	igd	NA	NA	NA	NA	NA	NA	NA	7	151314739	0.00176115	2.21988e-10	396624	ebi-a-GCST90013978	Haemoglobin concentration (UKB data field 30020) || id:ebi-a-GCST90013978	TRUE	reported	igd	40.2626512591512	7	C	A	0.3569	1006	corrected	0.000124879781218945	2	1
rs2561566	C	T	C	T	0.0228771	0.0052	0.0994	0.1212	FALSE	FALSE	FALSE	ebi-a-GCST005647	19	41147697	0.0213	80610	0.8059	Amyotrophic lateral sclerosis || id:ebi-a-GCST005647	Amyotrophic lateral sclerosis	Amyotrophic lateral sclerosis || ||	TRUE	igd	NA	NA	NA	NA	NA	NA	NA	19	41147697	0.00262501	2.9067e-18	396624	ebi-a-GCST90013978	Haemoglobin concentration (UKB data field 30020) || id:ebi-a-GCST90013978	TRUE	reported	igd	75.9521403232708	19	C	T	0.0994	1006	raw	0.000523341562584529	2	1
rs258337	A	T	A	T	0.0178058	0.0033	0.6004	0.5126	FALSE	TRUE	TRUE	ebi-a-GCST005647	16	89720710	0.0139	80610	0.8092	Amyotrophic lateral sclerosis || id:ebi-a-GCST005647	Amyotrophic lateral sclerosis	Amyotrophic lateral sclerosis || ||	TRUE	igd	NA	NA	NA	NA	NA	NA	NA	16	89720710	0.00170759	1.85823e-25	396624	ebi-a-GCST90013978	Haemoglobin concentration (UKB data field 30020) || id:ebi-a-GCST90013978	TRUE	reported	igd	108.731599365373	16	T	A	0.3996	1006	corrected	0.000317044587040738	2	1
rs2612581	G	A	G	A	0.021699	-0.0111	0.8728	0.8876	FALSE	FALSE	FALSE	ebi-a-GCST005647	18	43084185	0.0215	80610	0.6042	Amyotrophic lateral sclerosis || id:ebi-a-GCST005647	Amyotrophic lateral sclerosis	Amyotrophic lateral sclerosis || ||	TRUE	igd	NA	NA	NA	NA	NA	NA	NA	18	43084185	0.00289468	6.57204e-14	396624	ebi-a-GCST90013978	Haemoglobin concentration (UKB data field 30020) || id:ebi-a-GCST90013978	TRUE	reported	igd	56.192495393028	18	A	G	0.1272	1006	corrected	0.0004708288332544	2	1
rs2648876	G	A	G	A	0.0114032	0.0054	0.6769	0.6271	FALSE	FALSE	FALSE	ebi-a-GCST005647	8	129072966	0.0141	80610	0.702999	Amyotrophic lateral sclerosis || id:ebi-a-GCST005647	Amyotrophic lateral sclerosis	Amyotrophic lateral sclerosis || ||	TRUE	igd	NA	NA	NA	NA	NA	NA	NA	8	129072966	0.00175758	8.69961e-11	396624	ebi-a-GCST90013978	Haemoglobin concentration (UKB data field 30020) || id:ebi-a-GCST90013978	TRUE	reported	igd	42.0942987452804	8	A	G	0.3231	1006	corrected	0.000130032051930342	2	1
rs2823139	A	G	A	G	-0.0234664	6e-04	0.3221	0.3268	FALSE	FALSE	FALSE	ebi-a-GCST005647	21	16576783	0.0145	80610	0.9693	Amyotrophic lateral sclerosis || id:ebi-a-GCST005647	Amyotrophic lateral sclerosis	Amyotrophic lateral sclerosis || ||	TRUE	igd	NA	NA	NA	NA	NA	NA	NA	21	16576783	0.00180874	1.72108e-38	396624	ebi-a-GCST90013978	Haemoglobin concentration (UKB data field 30020) || id:ebi-a-GCST90013978	TRUE	reported	igd	168.321910696011	21	A	G	0.3221	1006	raw	0.000550667803659241	2	1
rs2823270	G	A	G	A	-0.0220235	-0.0065	0.2744	0.2961	FALSE	FALSE	FALSE	ebi-a-GCST005647	21	16794755	0.015	80610	0.6648	Amyotrophic lateral sclerosis || id:ebi-a-GCST005647	Amyotrophic lateral sclerosis	Amyotrophic lateral sclerosis || ||	TRUE	igd	NA	NA	NA	NA	NA	NA	NA	21	16794755	0.00186064	2.52697e-32	396624	ebi-a-GCST90013978	Haemoglobin concentration (UKB data field 30020) || id:ebi-a-GCST90013978	TRUE	reported	igd	140.103172976505	21	G	A	0.2744	1006	raw	0.000485030335457495	2	1
rs2834317	A	G	A	G	-0.028716	-0.025	0.1491	0.1539	FALSE	FALSE	FALSE	ebi-a-GCST005647	21	35356706	0.0191	80610	0.1895	Amyotrophic lateral sclerosis || id:ebi-a-GCST005647	Amyotrophic lateral sclerosis	Amyotrophic lateral sclerosis || ||	TRUE	igd	NA	NA	NA	NA	NA	NA	NA	21	35356706	0.00237692	1.3277e-33	396624	ebi-a-GCST90013978	Haemoglobin concentration (UKB data field 30020) || id:ebi-a-GCST90013978	TRUE	reported	igd	145.954926806742	21	A	G	0.1491	1006	raw	0.000824590295640248	2	1
rs28432336	G	A	G	A	0.0237009	-0.0165	0.3678	0.3763	FALSE	FALSE	FALSE	ebi-a-GCST005647	4	87984331	0.0142	80610	0.2459	Amyotrophic lateral sclerosis || id:ebi-a-GCST005647	Amyotrophic lateral sclerosis	Amyotrophic lateral sclerosis || ||	TRUE	igd	NA	NA	NA	NA	NA	NA	NA	4	87984331	0.00176528	4.24913e-41	396624	ebi-a-GCST90013978	Haemoglobin concentration (UKB data field 30020) || id:ebi-a-GCST90013978	TRUE	reported	igd	180.261289768382	4	G	A	0.3678	1006	raw	0.000561728896739446	2	1
rs2854205	C	T	C	T	-0.0113177	-0.0035	0.5755	0.5901	FALSE	FALSE	FALSE	ebi-a-GCST005647	17	61947334	0.0142	80610	0.8068	Amyotrophic lateral sclerosis || id:ebi-a-GCST005647	Amyotrophic lateral sclerosis	Amyotrophic lateral sclerosis || ||	TRUE	igd	NA	NA	NA	NA	NA	NA	NA	17	61947334	0.00174812	9.53016e-11	396624	ebi-a-GCST90013978	Haemoglobin concentration (UKB data field 30020) || id:ebi-a-GCST90013978	TRUE	reported	igd	41.9154248619474	17	T	C	0.4245	1006	corrected	0.000128089532159799	2	1
rs2861285	T	C	T	C	0.010401	0.01	0.2833	0.2853	FALSE	FALSE	FALSE	ebi-a-GCST005647	2	67119468	0.0151	80610	0.507399	Amyotrophic lateral sclerosis || id:ebi-a-GCST005647	Amyotrophic lateral sclerosis	Amyotrophic lateral sclerosis || ||	TRUE	igd	NA	NA	NA	NA	NA	NA	NA	2	67119468	0.00188355	3.35089e-08	396624	ebi-a-GCST90013978	Haemoglobin concentration (UKB data field 30020) || id:ebi-a-GCST90013978	TRUE	reported	igd	30.4927003597053	2	T	C	0.2833	1006	raw	0.000108179855880485	2	1
rs28667722	G	A	G	A	0.0127356	-0.0221	0.1909	0.2328	FALSE	FALSE	FALSE	ebi-a-GCST005647	22	46289145	0.0208	80610	0.2866	Amyotrophic lateral sclerosis || id:ebi-a-GCST005647	Amyotrophic lateral sclerosis	Amyotrophic lateral sclerosis || ||	TRUE	igd	NA	NA	NA	NA	NA	NA	NA	22	46289145	0.00200927	2.32172e-10	396624	ebi-a-GCST90013978	Haemoglobin concentration (UKB data field 30020) || id:ebi-a-GCST90013978	TRUE	reported	igd	40.1755860561051	22	G	A	0.1909	1006	raw	0.00016219338767357	2	1
rs28678867	G	A	G	A	0.0118804	0.0109	0.7276	0.7419	FALSE	FALSE	FALSE	ebi-a-GCST005647	15	100001716	0.0158	80610	0.4922	Amyotrophic lateral sclerosis || id:ebi-a-GCST005647	Amyotrophic lateral sclerosis	Amyotrophic lateral sclerosis || ||	TRUE	igd	NA	NA	NA	NA	NA	NA	NA	15	100001716	0.00195466	1.21711e-09	396624	ebi-a-GCST90013978	Haemoglobin concentration (UKB data field 30020) || id:ebi-a-GCST90013978	TRUE	reported	igd	36.9419379783911	15	A	G	0.2724	1006	corrected	0.000141142543747536	2	1
rs2870238	T	C	T	C	0.0193098	-0.0008	0.4672	0.4935	FALSE	FALSE	FALSE	ebi-a-GCST005647	4	77373079	0.0136	80610	0.9547	Amyotrophic lateral sclerosis || id:ebi-a-GCST005647	Amyotrophic lateral sclerosis	Amyotrophic lateral sclerosis || ||	TRUE	igd	NA	NA	NA	NA	NA	NA	NA	4	77373079	0.00170357	8.81658e-30	396624	ebi-a-GCST90013978	Haemoglobin concentration (UKB data field 30020) || id:ebi-a-GCST90013978	TRUE	reported	igd	128.480016654975	4	T	C	0.4672	1006	raw	0.000372866202458442	2	1
rs290671	T	C	T	C	0.0104195	0.0171	0.3588	0.3489	FALSE	FALSE	FALSE	ebi-a-GCST005647	15	95740236	0.0147	80610	0.2455	Amyotrophic lateral sclerosis || id:ebi-a-GCST005647	Amyotrophic lateral sclerosis	Amyotrophic lateral sclerosis || ||	TRUE	igd	NA	NA	NA	NA	NA	NA	NA	15	95740236	0.00180934	8.47637e-09	396624	ebi-a-GCST90013978	Haemoglobin concentration (UKB data field 30020) || id:ebi-a-GCST90013978	TRUE	reported	igd	33.1629677869564	15	T	C	0.3588	1006	raw	0.000108565207827185	2	1
rs2970870	G	A	G	A	-0.0107622	-0.0056	0.4672	0.4823	FALSE	FALSE	FALSE	ebi-a-GCST005647	4	23893017	0.0138	80610	0.684101	Amyotrophic lateral sclerosis || id:ebi-a-GCST005647	Amyotrophic lateral sclerosis	Amyotrophic lateral sclerosis || ||	TRUE	igd	NA	NA	NA	NA	NA	NA	NA	4	23893017	0.00173842	5.98673e-10	396624	ebi-a-GCST90013978	Haemoglobin concentration (UKB data field 30020) || id:ebi-a-GCST90013978	TRUE	reported	igd	38.3259295991734	4	G	A	0.4672	1006	raw	0.000115824245748489	2	1
rs2972343	G	A	G	A	0.0245379	0.0161	0.08946	0.0793	FALSE	FALSE	FALSE	ebi-a-GCST005647	5	76474885	0.0267	80610	0.5456	Amyotrophic lateral sclerosis || id:ebi-a-GCST005647	Amyotrophic lateral sclerosis	Amyotrophic lateral sclerosis || ||	TRUE	igd	NA	NA	NA	NA	NA	NA	NA	5	76474885	0.00338714	4.3431e-13	396624	ebi-a-GCST90013978	Haemoglobin concentration (UKB data field 30020) || id:ebi-a-GCST90013978	TRUE	reported	igd	52.4817718843688	5	G	A	0.08946	1006	raw	0.000602066137706333	2	1
rs2983533	G	C	G	C	-0.0125144	0.0086	0.7366	0.7319	FALSE	TRUE	FALSE	ebi-a-GCST005647	6	166074760	0.0155	80610	0.5814	Amyotrophic lateral sclerosis || id:ebi-a-GCST005647	Amyotrophic lateral sclerosis	Amyotrophic lateral sclerosis || ||	TRUE	igd	NA	NA	NA	NA	NA	NA	NA	6	166074760	0.00192593	8.14892e-11	396624	ebi-a-GCST90013978	Haemoglobin concentration (UKB data field 30020) || id:ebi-a-GCST90013978	TRUE	reported	igd	42.2220259411806	6	C	G	0.2634	1006	corrected	0.000156608710368175	2	1
rs3002296	G	T	G	T	-0.0118191	-0.008	0.2624	0.2461	FALSE	FALSE	FALSE	ebi-a-GCST005647	1	214556082	0.016	80610	0.616601	Amyotrophic lateral sclerosis || id:ebi-a-GCST005647	Amyotrophic lateral sclerosis	Amyotrophic lateral sclerosis || ||	TRUE	igd	NA	NA	NA	NA	NA	NA	NA	1	214556082	0.00201864	4.77057e-09	396624	ebi-a-GCST90013978	Haemoglobin concentration (UKB data field 30020) || id:ebi-a-GCST90013978	TRUE	reported	igd	34.2808092055471	1	G	T	0.2624	1006	raw	0.000139689654302454	2	1
rs3036955	TTTTA	T	TTTTA	T	0.0120528	-0.0369	NA	0.7097	FALSE	FALSE	FALSE	ebi-a-GCST005647	1	17378507	0.0235	80610	0.1174	Amyotrophic lateral sclerosis || id:ebi-a-GCST005647	Amyotrophic lateral sclerosis	Amyotrophic lateral sclerosis || ||	TRUE	igd	NA	NA	NA	NA	NA	NA	NA	1	17378507	0.00190644	2.57911e-10	396624	ebi-a-GCST90013978	Haemoglobin concentration (UKB data field 30020) || id:ebi-a-GCST90013978	TRUE	reported	igd	39.9695829703747	NA	NA	NA	NA	NA	raw	NA	2	1
rs304368	G	T	G	T	-0.0108297	0.0147	0.3469	0.2695	FALSE	FALSE	FALSE	ebi-a-GCST005647	5	121811860	0.0171	80610	0.3915	Amyotrophic lateral sclerosis || id:ebi-a-GCST005647	Amyotrophic lateral sclerosis	Amyotrophic lateral sclerosis || ||	TRUE	igd	NA	NA	NA	NA	NA	NA	NA	5	121811860	0.0018403	3.98676e-09	396624	ebi-a-GCST90013978	Haemoglobin concentration (UKB data field 30020) || id:ebi-a-GCST90013978	TRUE	reported	igd	34.6302478673299	5	G	T	0.3469	1006	raw	0.000117281525507332	2	1
rs3129430	A	G	A	G	0.014991	-0.038	NA	0.86	FALSE	FALSE	FALSE	ebi-a-GCST005647	10	88942570	0.0206	80610	0.0651103	Amyotrophic lateral sclerosis || id:ebi-a-GCST005647	Amyotrophic lateral sclerosis	Amyotrophic lateral sclerosis || ||	TRUE	igd	NA	NA	NA	NA	NA	NA	NA	10	88942570	0.0023848	3.25574e-10	396624	ebi-a-GCST90013978	Haemoglobin concentration (UKB data field 30020) || id:ebi-a-GCST90013978	TRUE	reported	igd	39.5145720011262	NA	NA	NA	NA	NA	raw	NA	2	1
rs3131696	A	T	A	T	0.0116344	-0.0024	0.6829	0.6674	FALSE	TRUE	FALSE	ebi-a-GCST005647	1	40441964	0.0162	80610	0.8824	Amyotrophic lateral sclerosis || id:ebi-a-GCST005647	Amyotrophic lateral sclerosis	Amyotrophic lateral sclerosis || ||	TRUE	igd	NA	NA	NA	NA	NA	NA	NA	1	40441964	0.00192634	1.54476e-09	396624	ebi-a-GCST90013978	Haemoglobin concentration (UKB data field 30020) || id:ebi-a-GCST90013978	TRUE	reported	igd	36.4772505921791	1	T	A	0.3171	1006	corrected	0.000135358103603551	2	1
rs3213473	A	T	G	T	0.0339768	0.0127	NA	0.8476	TRUE	TRUE	TRUE	ebi-a-GCST005647	16	16256767	0.0251	80610	0.612901	Amyotrophic lateral sclerosis || id:ebi-a-GCST005647	Amyotrophic lateral sclerosis	Amyotrophic lateral sclerosis || ||	TRUE	igd	NA	NA	NA	NA	NA	NA	NA	16	16256767	0.00498674	9.53016e-12	396624	ebi-a-GCST90013978	Haemoglobin concentration (UKB data field 30020) || id:ebi-a-GCST90013978	TRUE	reported	igd	46.4228176579532	NA	NA	NA	NA	NA	raw	NA	2	1
rs339995	A	G	A	G	-0.011756	-0.001	0.336	0.3507	FALSE	FALSE	FALSE	ebi-a-GCST005647	15	60943845	0.0147	80610	0.9472	Amyotrophic lateral sclerosis || id:ebi-a-GCST005647	Amyotrophic lateral sclerosis	Amyotrophic lateral sclerosis || ||	TRUE	igd	TRUE	rs339995	rs9806453	A	G	T	G	15	60943059	0.00176786	2.93359e-11	396624	ebi-a-GCST90013978	Haemoglobin concentration (UKB data field 30020) || id:ebi-a-GCST90013978	TRUE	reported	igd	44.2204762769288	15	A	G	0.336	1006	raw	0.000138202568001912	2	1
rs34414754	C	A	C	A	0.0156593	4e-04	0.165	0.1756	FALSE	FALSE	FALSE	ebi-a-GCST005647	1	22697212	0.0178	80610	0.9829	Amyotrophic lateral sclerosis || id:ebi-a-GCST005647	Amyotrophic lateral sclerosis	Amyotrophic lateral sclerosis || ||	TRUE	igd	NA	NA	NA	NA	NA	NA	NA	1	22697212	0.00224232	2.87872e-12	396624	ebi-a-GCST90013978	Haemoglobin concentration (UKB data field 30020) || id:ebi-a-GCST90013978	TRUE	reported	igd	48.769635266106	1	C	A	0.165	1006	raw	0.000245209202123755	2	1
rs34760583	G	T	G	T	0.0131181	0.0062	0.2177	0.2297	FALSE	FALSE	FALSE	ebi-a-GCST005647	2	73847901	0.0253	80610	0.8065	Amyotrophic lateral sclerosis || id:ebi-a-GCST005647	Amyotrophic lateral sclerosis	Amyotrophic lateral sclerosis || ||	TRUE	igd	NA	NA	NA	NA	NA	NA	NA	2	73847901	0.00205866	1.86432e-10	396624	ebi-a-GCST90013978	Haemoglobin concentration (UKB data field 30020) || id:ebi-a-GCST90013978	TRUE	reported	igd	40.6043555535298	2	G	T	0.2177	1006	raw	0.000172082406475407	2	1
rs34881325	T	C	T	C	0.018709	0.0011	0.4264	0.3924	FALSE	FALSE	FALSE	ebi-a-GCST005647	9	2622134	0.0152	80610	0.9421	Amyotrophic lateral sclerosis || id:ebi-a-GCST005647	Amyotrophic lateral sclerosis	Amyotrophic lateral sclerosis || ||	TRUE	igd	NA	NA	NA	NA	NA	NA	NA	9	2622134	0.00180205	2.99295e-25	396624	ebi-a-GCST90013978	Haemoglobin concentration (UKB data field 30020) || id:ebi-a-GCST90013978	TRUE	reported	igd	107.787270976601	9	T	C	0.4264	1006	raw	0.000350024357323819	2	1
rs34917880	A	AT	A	AT	-0.0168858	-0.0091	NA	0.3034	FALSE	FALSE	FALSE	ebi-a-GCST005647	15	78542962	0.0148	80610	0.539	Amyotrophic lateral sclerosis || id:ebi-a-GCST005647	Amyotrophic lateral sclerosis	Amyotrophic lateral sclerosis || ||	TRUE	igd	NA	NA	NA	NA	NA	NA	NA	15	78542962	0.00182766	2.48771e-20	396624	ebi-a-GCST90013978	Haemoglobin concentration (UKB data field 30020) || id:ebi-a-GCST90013978	TRUE	reported	igd	85.3596190289593	NA	NA	NA	NA	NA	raw	NA	2	1
rs34933611	C	G	C	G	-0.0171539	0.0482	0.08449	0.0916	FALSE	TRUE	FALSE	ebi-a-GCST005647	18	12546603	0.0235	80610	0.0402198	Amyotrophic lateral sclerosis || id:ebi-a-GCST005647	Amyotrophic lateral sclerosis	Amyotrophic lateral sclerosis || ||	TRUE	igd	NA	NA	NA	NA	NA	NA	NA	18	12546603	0.00302939	1.49183e-08	396624	ebi-a-GCST90013978	Haemoglobin concentration (UKB data field 30020) || id:ebi-a-GCST90013978	TRUE	reported	igd	32.0638282114407	18	C	G	0.08449	1006	raw	0.000294238830527134	2	1
rs34952318	A	G	A	G	0.0254818	0.0128	0.03976	0.0493	FALSE	FALSE	FALSE	ebi-a-GCST005647	20	11177055	0.0392	80610	0.7435	Amyotrophic lateral sclerosis || id:ebi-a-GCST005647	Amyotrophic lateral sclerosis	Amyotrophic lateral sclerosis || ||	TRUE	igd	NA	NA	NA	NA	NA	NA	NA	20	11177055	0.00398148	1.55285e-10	396624	ebi-a-GCST90013978	Haemoglobin concentration (UKB data field 30020) || id:ebi-a-GCST90013978	TRUE	reported	igd	40.9610544890395	20	A	G	0.03976	1006	raw	0.000649187358217996	2	1
rs35042034	A	G	A	G	-0.0132686	0.0271	0.167	0.1683	FALSE	FALSE	FALSE	ebi-a-GCST005647	21	39837623	0.0188	80610	0.1491	Amyotrophic lateral sclerosis || id:ebi-a-GCST005647	Amyotrophic lateral sclerosis	Amyotrophic lateral sclerosis || ||	TRUE	igd	NA	NA	NA	NA	NA	NA	NA	21	39837623	0.00228667	6.5298e-09	396624	ebi-a-GCST90013978	Haemoglobin concentration (UKB data field 30020) || id:ebi-a-GCST90013978	TRUE	reported	igd	33.6700076947441	21	A	G	0.167	1006	raw	0.000176052437258703	2	1
rs35124496	T	C	T	C	-0.013385	-0.0118	0.1561	0.1479	FALSE	FALSE	FALSE	ebi-a-GCST005647	5	34540342	0.0197	80610	0.5488	Amyotrophic lateral sclerosis || id:ebi-a-GCST005647	Amyotrophic lateral sclerosis	Amyotrophic lateral sclerosis || ||	TRUE	igd	NA	NA	NA	NA	NA	NA	NA	5	34540342	0.00243694	3.96187e-08	396624	ebi-a-GCST90013978	Haemoglobin concentration (UKB data field 30020) || id:ebi-a-GCST90013978	TRUE	reported	igd	30.168038801459	5	T	C	0.1561	1006	raw	0.000179154186754207	2	1
rs35164648	C	T	C	T	0.0124185	0.0091	0.1998	0.18	FALSE	FALSE	FALSE	ebi-a-GCST005647	15	51125927	0.0177	80610	0.61	Amyotrophic lateral sclerosis || id:ebi-a-GCST005647	Amyotrophic lateral sclerosis	Amyotrophic lateral sclerosis || ||	TRUE	igd	NA	NA	NA	NA	NA	NA	NA	15	51125927	0.00224906	3.35799e-08	396624	ebi-a-GCST90013978	Haemoglobin concentration (UKB data field 30020) || id:ebi-a-GCST90013978	TRUE	reported	igd	30.4885099669161	15	C	T	0.1998	1006	raw	0.000154216702701425	2	1
rs35240997	G	A	G	A	-0.0241821	-0.0223	0.2167	0.2173	FALSE	FALSE	FALSE	ebi-a-GCST005647	3	12379351	0.0166	80610	0.1788	Amyotrophic lateral sclerosis || id:ebi-a-GCST005647	Amyotrophic lateral sclerosis	Amyotrophic lateral sclerosis || ||	TRUE	igd	NA	NA	NA	NA	NA	NA	NA	3	12379351	0.00208007	3.05492e-31	396624	ebi-a-GCST90013978	Haemoglobin concentration (UKB data field 30020) || id:ebi-a-GCST90013978	TRUE	reported	igd	135.155002452623	3	G	A	0.2167	1006	raw	0.00058476650757755	2	1
rs357282	T	G	T	G	-0.0188234	0.0033	0.1402	0.1285	FALSE	FALSE	FALSE	ebi-a-GCST005647	5	38869035	0.0206	80610	0.8712	Amyotrophic lateral sclerosis || id:ebi-a-GCST005647	Amyotrophic lateral sclerosis	Amyotrophic lateral sclerosis || ||	TRUE	igd	NA	NA	NA	NA	NA	NA	NA	5	38869035	0.00253546	1.1358e-13	396624	ebi-a-GCST90013978	Haemoglobin concentration (UKB data field 30020) || id:ebi-a-GCST90013978	TRUE	reported	igd	55.1166249088244	5	T	G	0.1402	1006	raw	0.000354310939935171	2	1
rs35763419	G	A	G	A	0.0110412	-0.0281	0.66	0.6442	FALSE	FALSE	FALSE	ebi-a-GCST005647	17	81060884	0.0211	80610	0.1826	Amyotrophic lateral sclerosis || id:ebi-a-GCST005647	Amyotrophic lateral sclerosis	Amyotrophic lateral sclerosis || ||	TRUE	igd	TRUE	rs35763419	rs35943851	A	G	C	A	17	81057834	0.00180225	8.9929e-10	396624	ebi-a-GCST90013978	Haemoglobin concentration (UKB data field 30020) || id:ebi-a-GCST90013978	TRUE	reported	igd	37.5320671881746	17	A	G	0.34	1006	corrected	0.000121907215159602	2	1
rs35765401	AC	A	AC	A	-0.0288624	0.0031	NA	0.0622	FALSE	FALSE	FALSE	ebi-a-GCST005647	5	111357751	0.029	80610	0.9146	Amyotrophic lateral sclerosis || id:ebi-a-GCST005647	Amyotrophic lateral sclerosis	Amyotrophic lateral sclerosis || ||	TRUE	igd	NA	NA	NA	NA	NA	NA	NA	5	111357751	0.0036423	2.29509e-15	396624	ebi-a-GCST90013978	Haemoglobin concentration (UKB data field 30020) || id:ebi-a-GCST90013978	TRUE	reported	igd	62.7933213237445	NA	NA	NA	NA	NA	raw	NA	2	1
rs36065733	G	T	G	T	0.0237306	0.0035	0.5089	0.483	FALSE	FALSE	FALSE	ebi-a-GCST005647	19	2163771	0.0138	80610	0.7983	Amyotrophic lateral sclerosis || id:ebi-a-GCST005647	Amyotrophic lateral sclerosis	Amyotrophic lateral sclerosis || ||	TRUE	igd	NA	NA	NA	NA	NA	NA	NA	19	2163771	0.00171418	1.38803e-43	396624	ebi-a-GCST90013978	Haemoglobin concentration (UKB data field 30020) || id:ebi-a-GCST90013978	TRUE	reported	igd	191.648131996651	19	T	G	0.4911	1006	corrected	0.000563138065846589	2	1
rs36067272	T	C	T	C	-0.0140836	0.0042	0.1402	0.137	FALSE	FALSE	FALSE	ebi-a-GCST005647	7	40900398	0.0209	80610	0.8406	Amyotrophic lateral sclerosis || id:ebi-a-GCST005647	Amyotrophic lateral sclerosis	Amyotrophic lateral sclerosis || ||	TRUE	igd	NA	NA	NA	NA	NA	NA	NA	7	40900398	0.00250948	1.99839e-08	396624	ebi-a-GCST90013978	Haemoglobin concentration (UKB data field 30020) || id:ebi-a-GCST90013978	TRUE	reported	igd	31.4963252092379	7	T	C	0.1402	1006	raw	0.000198342608026153	2	1
rs368417629	T	G	T	G	-0.0331226	0.0259	0.2565	0.2401	FALSE	FALSE	FALSE	ebi-a-GCST005647	11	10195282	0.026	80610	0.3191	Amyotrophic lateral sclerosis || id:ebi-a-GCST005647	Amyotrophic lateral sclerosis	Amyotrophic lateral sclerosis || ||	TRUE	igd	NA	NA	NA	NA	NA	NA	NA	11	10195282	0.00202808	5.84925e-60	396624	ebi-a-GCST90013978	Haemoglobin concentration (UKB data field 30020) || id:ebi-a-GCST90013978	TRUE	reported	igd	266.734182768965	11	T	G	0.2565	1006	raw	0.00109709479990905	2	1
rs3754140	C	T	C	T	0.0310182	-0.0317	0.2664	0.2564	FALSE	FALSE	FALSE	ebi-a-GCST005647	1	214176380	0.0157	80610	0.0435301	Amyotrophic lateral sclerosis || id:ebi-a-GCST005647	Amyotrophic lateral sclerosis	Amyotrophic lateral sclerosis || ||	TRUE	igd	NA	NA	NA	NA	NA	NA	NA	1	214176380	0.0019403	1.59221e-57	396624	ebi-a-GCST90013978	Haemoglobin concentration (UKB data field 30020) || id:ebi-a-GCST90013978	TRUE	reported	igd	255.561492895561	1	C	T	0.2664	1006	raw	0.000962119464153234	2	1
rs376457311	T	G	T	G	0.00999148	-0.0311	0.3529	0.3618	FALSE	FALSE	FALSE	ebi-a-GCST005647	14	34715443	0.0224	80610	0.1655	Amyotrophic lateral sclerosis || id:ebi-a-GCST005647	Amyotrophic lateral sclerosis	Amyotrophic lateral sclerosis || ||	TRUE	igd	NA	NA	NA	NA	NA	NA	NA	14	34715443	0.00176528	1.51384e-08	396624	ebi-a-GCST90013978	Haemoglobin concentration (UKB data field 30020) || id:ebi-a-GCST90013978	TRUE	reported	igd	32.0355692196213	14	T	G	0.3529	1006	raw	9.98289914591101e-05	2	1
rs3780474	G	T	G	T	0.0146704	1e-04	0.3429	0.3592	FALSE	FALSE	FALSE	ebi-a-GCST005647	9	32425676	0.0142	80610	0.9969	Amyotrophic lateral sclerosis || id:ebi-a-GCST005647	Amyotrophic lateral sclerosis	Amyotrophic lateral sclerosis || ||	TRUE	igd	NA	NA	NA	NA	NA	NA	NA	9	32425676	0.00177657	1.48491e-16	396624	ebi-a-GCST90013978	Haemoglobin concentration (UKB data field 30020) || id:ebi-a-GCST90013978	TRUE	reported	igd	68.1897757948436	9	G	T	0.3429	1006	raw	0.000215219128801448	2	1
rs3791995	G	C	G	C	-0.0140542	-0.0004	0.666	0.6512	FALSE	TRUE	FALSE	ebi-a-GCST005647	2	208010353	0.0142	80610	0.9784	Amyotrophic lateral sclerosis || id:ebi-a-GCST005647	Amyotrophic lateral sclerosis	Amyotrophic lateral sclerosis || ||	TRUE	igd	NA	NA	NA	NA	NA	NA	NA	2	208010353	0.00182636	1.41254e-14	396624	ebi-a-GCST90013978	Haemoglobin concentration (UKB data field 30020) || id:ebi-a-GCST90013978	TRUE	reported	igd	59.2160569284708	2	C	G	0.334	1006	corrected	0.00019751905672175	2	1
rs3811444	T	C	T	C	0.019219	-0.0092	0.3449	0.3367	FALSE	FALSE	FALSE	ebi-a-GCST005647	1	248039451	0.0145	80610	0.5252	Amyotrophic lateral sclerosis || id:ebi-a-GCST005647	Amyotrophic lateral sclerosis	Amyotrophic lateral sclerosis || ||	TRUE	igd	NA	NA	NA	NA	NA	NA	NA	1	248039451	0.00180974	2.41157e-26	396624	ebi-a-GCST90013978	Haemoglobin concentration (UKB data field 30020) || id:ebi-a-GCST90013978	TRUE	reported	igd	112.779250085865	1	T	C	0.3449	1006	raw	0.000369367283928272	2	1
rs3834968	AG	A	AG	A	0.0161654	0.0732	NA	0.2255	FALSE	FALSE	FALSE	ebi-a-GCST005647	17	76124810	0.0278	80610	0.00857393	Amyotrophic lateral sclerosis || id:ebi-a-GCST005647	Amyotrophic lateral sclerosis	Amyotrophic lateral sclerosis || ||	TRUE	igd	NA	NA	NA	NA	NA	NA	NA	17	76124810	0.0020667	5.20595e-15	396624	ebi-a-GCST90013978	Haemoglobin concentration (UKB data field 30020) || id:ebi-a-GCST90013978	TRUE	reported	igd	61.1812057526809	NA	NA	NA	NA	NA	raw	NA	2	1
rs3847057	A	G	A	G	-0.0356732	-0.0289	0.06561	0.0514	FALSE	FALSE	FALSE	ebi-a-GCST005647	7	100348129	0.0335	80610	0.3889	Amyotrophic lateral sclerosis || id:ebi-a-GCST005647	Amyotrophic lateral sclerosis	Amyotrophic lateral sclerosis || ||	TRUE	igd	NA	NA	NA	NA	NA	NA	NA	7	100348129	0.00399159	3.99485e-19	396624	ebi-a-GCST90013978	Haemoglobin concentration (UKB data field 30020) || id:ebi-a-GCST90013978	TRUE	reported	igd	79.8715818187211	7	A	G	0.06561	1006	raw	0.00127241185313485	2	1
rs4074995	A	G	A	G	0.0187215	-0.0194	0.2903	0.2792	FALSE	FALSE	FALSE	ebi-a-GCST005647	5	176797343	0.0152	80610	0.2003	Amyotrophic lateral sclerosis || id:ebi-a-GCST005647	Amyotrophic lateral sclerosis	Amyotrophic lateral sclerosis || ||	TRUE	igd	NA	NA	NA	NA	NA	NA	NA	5	176797343	0.00192307	2.13255e-22	396624	ebi-a-GCST90013978	Haemoglobin concentration (UKB data field 30020) || id:ebi-a-GCST90013978	TRUE	reported	igd	94.7744120069381	5	A	G	0.2903	1006	raw	0.000350491416561347	2	1
rs41278174	A	G	A	G	0.0400645	-0.0199	0.02982	0.0245	FALSE	FALSE	FALSE	ebi-a-GCST005647	16	16259596	0.0512	80610	0.6977	Amyotrophic lateral sclerosis || id:ebi-a-GCST005647	Amyotrophic lateral sclerosis	Amyotrophic lateral sclerosis || ||	TRUE	igd	NA	NA	NA	NA	NA	NA	NA	16	16259596	0.00525353	2.41769e-14	396624	ebi-a-GCST90013978	Haemoglobin concentration (UKB data field 30020) || id:ebi-a-GCST90013978	TRUE	reported	igd	58.1590121270522	16	A	G	0.02982	1006	raw	0.00160439887238124	2	1
rs41307428	T	C	T	C	0.0626124	-0.0509	0.04771	0.0411	FALSE	FALSE	FALSE	ebi-a-GCST005647	9	136336804	0.0417	80610	0.2222	Amyotrophic lateral sclerosis || id:ebi-a-GCST005647	Amyotrophic lateral sclerosis	Amyotrophic lateral sclerosis || ||	TRUE	igd	NA	NA	NA	NA	NA	NA	NA	9	136336804	0.00662343	3.287e-21	396624	ebi-a-GCST90013978	Haemoglobin concentration (UKB data field 30020) || id:ebi-a-GCST90013978	TRUE	reported	igd	89.3623951519437	9	T	C	0.04771	1006	raw	0.00391842086370903	2	1
rs4334442	C	G	C	G	0.0138501	0.0238	0.2028	0.213	FALSE	TRUE	FALSE	ebi-a-GCST005647	2	144323654	0.0171	80610	0.1628	Amyotrophic lateral sclerosis || id:ebi-a-GCST005647	Amyotrophic lateral sclerosis	Amyotrophic lateral sclerosis || ||	TRUE	igd	NA	NA	NA	NA	NA	NA	NA	2	144323654	0.00213517	8.77607e-11	396624	ebi-a-GCST90013978	Haemoglobin concentration (UKB data field 30020) || id:ebi-a-GCST90013978	TRUE	reported	igd	42.0766253029805	2	C	G	0.2028	1006	raw	0.000191822565432839	2	1
rs434943	A	G	A	G	-0.0128954	-0.0175	0.331	0.3248	FALSE	FALSE	FALSE	ebi-a-GCST005647	14	69314059	0.0152	80610	0.2482	Amyotrophic lateral sclerosis || id:ebi-a-GCST005647	Amyotrophic lateral sclerosis	Amyotrophic lateral sclerosis || ||	TRUE	igd	NA	NA	NA	NA	NA	NA	NA	14	69314059	0.00179889	7.58228e-13	396624	ebi-a-GCST90013978	Haemoglobin concentration (UKB data field 30020) || id:ebi-a-GCST90013978	TRUE	reported	igd	51.3878468150948	14	A	G	0.331	1006	raw	0.000166290126117216	2	1
rs4365213	C	T	C	T	-0.0182437	0.0047	0.4423	0.4427	FALSE	FALSE	FALSE	ebi-a-GCST005647	14	64720264	0.0137	80610	0.7341	Amyotrophic lateral sclerosis || id:ebi-a-GCST005647	Amyotrophic lateral sclerosis	Amyotrophic lateral sclerosis || ||	TRUE	igd	NA	NA	NA	NA	NA	NA	NA	14	64720264	0.00171244	1.67726e-26	396624	ebi-a-GCST90013978	Haemoglobin concentration (UKB data field 30020) || id:ebi-a-GCST90013978	TRUE	reported	igd	113.499805335657	14	C	T	0.4423	1006	raw	0.000332830611325043	2	1
rs440837	G	A	G	A	-0.0154553	0.0124	0.2465	0.2285	FALSE	FALSE	FALSE	ebi-a-GCST005647	8	81461974	0.0161	80610	0.4428	Amyotrophic lateral sclerosis || id:ebi-a-GCST005647	Amyotrophic lateral sclerosis	Amyotrophic lateral sclerosis || ||	TRUE	igd	NA	NA	NA	NA	NA	NA	NA	8	81461974	0.00212016	3.1067e-13	396624	ebi-a-GCST90013978	Haemoglobin concentration (UKB data field 30020) || id:ebi-a-GCST90013978	TRUE	reported	igd	53.1395173729625	8	G	A	0.2465	1006	raw	0.000238863407698169	2	1
rs4521758	T	C	T	C	0.0172968	-0.04	0.1133	0.1181	FALSE	FALSE	FALSE	ebi-a-GCST005647	8	48741570	0.0214	80610	0.0623993	Amyotrophic lateral sclerosis || id:ebi-a-GCST005647	Amyotrophic lateral sclerosis	Amyotrophic lateral sclerosis || ||	TRUE	igd	NA	NA	NA	NA	NA	NA	NA	8	48741570	0.002813	7.80207e-10	396624	ebi-a-GCST90013978	Haemoglobin concentration (UKB data field 30020) || id:ebi-a-GCST90013978	TRUE	reported	igd	37.8087277025855	8	T	C	0.1133	1006	raw	0.000299167508287307	2	1
rs464605	T	C	T	C	0.0122521	-0.0296	0.7087	0.74	FALSE	FALSE	FALSE	ebi-a-GCST005647	5	55807370	0.0157	80610	0.0591303	Amyotrophic lateral sclerosis || id:ebi-a-GCST005647	Amyotrophic lateral sclerosis	Amyotrophic lateral sclerosis || ||	TRUE	igd	NA	NA	NA	NA	NA	NA	NA	5	55807370	0.00195324	3.54789e-10	396624	ebi-a-GCST90013978	Haemoglobin concentration (UKB data field 30020) || id:ebi-a-GCST90013978	TRUE	reported	igd	39.3468388447029	5	C	T	0.2913	1006	corrected	0.000150112567349646	2	1
rs4686908	T	C	T	C	0.0110602	-0.0141	0.4692	0.4651	FALSE	FALSE	FALSE	ebi-a-GCST005647	3	187643824	0.0137	80610	0.3042	Amyotrophic lateral sclerosis || id:ebi-a-GCST005647	Amyotrophic lateral sclerosis	Amyotrophic lateral sclerosis || ||	TRUE	igd	NA	NA	NA	NA	NA	NA	NA	3	187643824	0.00171026	9.9977e-11	396624	ebi-a-GCST90013978	Haemoglobin concentration (UKB data field 30020) || id:ebi-a-GCST90013978	TRUE	reported	igd	41.821700132381	3	T	C	0.4692	1006	raw	0.000122327305702111	2	1
rs4733353	T	C	T	C	-0.0173528	-0.0357	0.1233	0.1093	FALSE	FALSE	FALSE	ebi-a-GCST005647	8	32396945	0.022	80610	0.1044	Amyotrophic lateral sclerosis || id:ebi-a-GCST005647	Amyotrophic lateral sclerosis	Amyotrophic lateral sclerosis || ||	TRUE	igd	NA	NA	NA	NA	NA	NA	NA	8	32396945	0.0027596	3.2127e-10	396624	ebi-a-GCST90013978	Haemoglobin concentration (UKB data field 30020) || id:ebi-a-GCST90013978	TRUE	reported	igd	39.5409273105641	8	T	C	0.1233	1006	raw	0.000301109061341894	2	1
rs4745047	C	T	C	T	-0.0148791	0.0339	0.1491	0.1521	FALSE	FALSE	FALSE	ebi-a-GCST005647	9	71105273	0.0191	80610	0.0759591	Amyotrophic lateral sclerosis || id:ebi-a-GCST005647	Amyotrophic lateral sclerosis	Amyotrophic lateral sclerosis || ||	TRUE	igd	NA	NA	NA	NA	NA	NA	NA	9	71105273	0.00264973	1.96209e-08	396624	ebi-a-GCST90013978	Haemoglobin concentration (UKB data field 30020) || id:ebi-a-GCST90013978	TRUE	reported	igd	31.5318955719314	9	C	T	0.1491	1006	raw	0.000221381491072379	2	1
rs4760682	A	C	A	C	-0.0380306	-0.0001	0.8171	0.8127	FALSE	FALSE	FALSE	ebi-a-GCST005647	12	48512285	0.0181	80610	0.9957	Amyotrophic lateral sclerosis || id:ebi-a-GCST005647	Amyotrophic lateral sclerosis	Amyotrophic lateral sclerosis || ||	TRUE	igd	NA	NA	NA	NA	NA	NA	NA	12	48512285	0.00218109	4.36114e-68	396624	ebi-a-GCST90013978	Haemoglobin concentration (UKB data field 30020) || id:ebi-a-GCST90013978	TRUE	reported	igd	304.031919418784	12	C	A	0.1829	1006	corrected	0.00144630351729369	2	1
rs4833453	T	C	T	C	0.0163462	-0.0083	0.84	0.839	FALSE	FALSE	FALSE	ebi-a-GCST005647	4	115343243	0.0199	80610	0.6745	Amyotrophic lateral sclerosis || id:ebi-a-GCST005647	Amyotrophic lateral sclerosis	Amyotrophic lateral sclerosis || ||	TRUE	igd	NA	NA	NA	NA	NA	NA	NA	4	115343243	0.00228246	7.97076e-13	396624	ebi-a-GCST90013978	Haemoglobin concentration (UKB data field 30020) || id:ebi-a-GCST90013978	TRUE	reported	igd	51.2893583700498	4	C	T	0.16	1006	corrected	0.000267193075960208	2	1
rs4836845	C	T	C	T	-0.00940362	0.0123	0.4553	0.4693	FALSE	FALSE	FALSE	ebi-a-GCST005647	9	124049956	0.0211	80610	0.5593	Amyotrophic lateral sclerosis || id:ebi-a-GCST005647	Amyotrophic lateral sclerosis	Amyotrophic lateral sclerosis || ||	TRUE	igd	NA	NA	NA	NA	NA	NA	NA	9	124049956	0.00171934	4.51773e-08	396624	ebi-a-GCST90013978	Haemoglobin concentration (UKB data field 30020) || id:ebi-a-GCST90013978	TRUE	reported	igd	29.9134571346595	9	C	T	0.4553	1006	raw	8.84275420856501e-05	2	1
rs4846923	G	T	G	T	-0.0103379	-0.0084	0.7038	0.7069	FALSE	FALSE	FALSE	ebi-a-GCST005647	1	230307222	0.0154	80610	0.5866	Amyotrophic lateral sclerosis || id:ebi-a-GCST005647	Amyotrophic lateral sclerosis	Amyotrophic lateral sclerosis || ||	TRUE	igd	NA	NA	NA	NA	NA	NA	NA	1	230307222	0.00188557	4.19044e-08	396624	ebi-a-GCST90013978	Haemoglobin concentration (UKB data field 30020) || id:ebi-a-GCST90013978	TRUE	reported	igd	30.0593326186376	1	T	G	0.2962	1006	corrected	0.0001068712650668	2	1
rs4883565	C	T	C	T	0.0122395	-0.009	0.2237	0.2386	FALSE	FALSE	FALSE	ebi-a-GCST005647	12	133104735	0.0163	80610	0.5807	Amyotrophic lateral sclerosis || id:ebi-a-GCST005647	Amyotrophic lateral sclerosis	Amyotrophic lateral sclerosis || ||	TRUE	igd	NA	NA	NA	NA	NA	NA	NA	12	133104735	0.00203173	1.69981e-09	396624	ebi-a-GCST90013978	Haemoglobin concentration (UKB data field 30020) || id:ebi-a-GCST90013978	TRUE	reported	igd	36.2907017894949	12	C	T	0.2237	1006	raw	0.000149803579804795	2	1
rs4886755	G	A	G	A	-0.0238053	-0.0093	0.495	0.4996	FALSE	FALSE	FALSE	ebi-a-GCST005647	15	76298132	0.0138	80610	0.4993	Amyotrophic lateral sclerosis || id:ebi-a-GCST005647	Amyotrophic lateral sclerosis	Amyotrophic lateral sclerosis || ||	TRUE	igd	NA	NA	NA	NA	NA	NA	NA	15	76298132	0.00170437	2.46945e-44	396624	ebi-a-GCST90013978	Haemoglobin concentration (UKB data field 30020) || id:ebi-a-GCST90013978	TRUE	reported	igd	195.083058314156	15	G	A	0.495	1006	raw	0.000566689015436851	2	1
rs4927705	A	T	A	T	0.0114913	0.0185	0.5706	0.5727	FALSE	TRUE	TRUE	ebi-a-GCST005647	3	195751397	0.0143	80610	0.1967	Amyotrophic lateral sclerosis || id:ebi-a-GCST005647	Amyotrophic lateral sclerosis	Amyotrophic lateral sclerosis || ||	TRUE	igd	NA	NA	NA	NA	NA	NA	NA	3	195751397	0.00172485	2.69774e-11	396624	ebi-a-GCST90013978	Haemoglobin concentration (UKB data field 30020) || id:ebi-a-GCST90013978	TRUE	reported	igd	44.3849	3	T	A	0.4294	1006	corrected	0.000132049173985074	2	1
rs4948525	A	G	A	G	-0.0135533	-0.0081	0.5119	0.5119	FALSE	FALSE	FALSE	ebi-a-GCST005647	10	60361270	0.0141	80610	0.562999	Amyotrophic lateral sclerosis || id:ebi-a-GCST005647	Amyotrophic lateral sclerosis	Amyotrophic lateral sclerosis || ||	TRUE	igd	NA	NA	NA	NA	NA	NA	NA	10	60361270	0.00171729	2.96825e-15	396624	ebi-a-GCST90013978	Haemoglobin concentration (UKB data field 30020) || id:ebi-a-GCST90013978	TRUE	reported	igd	62.2877754869347	10	G	A	0.4881	1006	corrected	0.000183690856836068	2	1
rs4979080	C	T	C	T	-0.0137736	0.0114	0.3012	0.2886	FALSE	FALSE	FALSE	ebi-a-GCST005647	9	114824708	0.0154	80610	0.4612	Amyotrophic lateral sclerosis || id:ebi-a-GCST005647	Amyotrophic lateral sclerosis	Amyotrophic lateral sclerosis || ||	TRUE	igd	NA	NA	NA	NA	NA	NA	NA	9	114824708	0.00187238	1.89191e-13	396624	ebi-a-GCST90013978	Haemoglobin concentration (UKB data field 30020) || id:ebi-a-GCST90013978	TRUE	reported	igd	54.1136646420676	9	C	T	0.3012	1006	raw	0.000189710477016911	2	1
rs4979174	T	C	T	C	-0.0106319	0.0084	0.2982	0.2815	FALSE	FALSE	FALSE	ebi-a-GCST005647	9	115630249	0.0152	80610	0.578599	Amyotrophic lateral sclerosis || id:ebi-a-GCST005647	Amyotrophic lateral sclerosis	Amyotrophic lateral sclerosis || ||	TRUE	igd	NA	NA	NA	NA	NA	NA	NA	9	115630249	0.00186719	1.24057e-08	396624	ebi-a-GCST90013978	Haemoglobin concentration (UKB data field 30020) || id:ebi-a-GCST90013978	TRUE	reported	igd	32.4223687385269	9	T	C	0.2982	1006	raw	0.000113036356058292	2	1
rs520000	T	C	T	C	0.0146488	0.0134	0.2207	0.2141	FALSE	FALSE	FALSE	ebi-a-GCST005647	13	33710437	0.0167	80610	0.4223	Amyotrophic lateral sclerosis || id:ebi-a-GCST005647	Amyotrophic lateral sclerosis	Amyotrophic lateral sclerosis || ||	TRUE	igd	NA	NA	NA	NA	NA	NA	NA	13	33710437	0.00206065	1.17031e-12	396624	ebi-a-GCST90013978	Haemoglobin concentration (UKB data field 30020) || id:ebi-a-GCST90013978	TRUE	reported	igd	50.5353912505958	13	T	C	0.2207	1006	raw	0.00021458469251172	2	1
rs520015	G	C	G	C	-0.00946993	0.0055	0.4712	0.4994	FALSE	TRUE	TRUE	ebi-a-GCST005647	9	211762	0.0138	80610	0.6892	Amyotrophic lateral sclerosis || id:ebi-a-GCST005647	Amyotrophic lateral sclerosis	Amyotrophic lateral sclerosis || ||	TRUE	igd	NA	NA	NA	NA	NA	NA	NA	9	211762	0.00170554	2.81696e-08	396624	ebi-a-GCST90013978	Haemoglobin concentration (UKB data field 30020) || id:ebi-a-GCST90013978	TRUE	reported	igd	30.8297298270387	9	G	C	0.4712	1006	raw	8.96790507393597e-05	2	1
rs520800	T	A	T	A	0.0120837	-0.0012	0.2873	0.293	FALSE	TRUE	FALSE	ebi-a-GCST005647	1	28537527	0.0149	80610	0.9368	Amyotrophic lateral sclerosis || id:ebi-a-GCST005647	Amyotrophic lateral sclerosis	Amyotrophic lateral sclerosis || ||	TRUE	igd	NA	NA	NA	NA	NA	NA	NA	1	28537527	0.00188153	1.34236e-10	396624	ebi-a-GCST90013978	Haemoglobin concentration (UKB data field 30020) || id:ebi-a-GCST90013978	TRUE	reported	igd	41.2455951444204	1	T	A	0.2873	1006	raw	0.000146014543438112	2	1
rs5369	G	A	G	A	-0.0195267	-0.0023	0.8807	0.8715	FALSE	FALSE	FALSE	ebi-a-GCST005647	6	12294258	0.0214	80610	0.9139	Amyotrophic lateral sclerosis || id:ebi-a-GCST005647	Amyotrophic lateral sclerosis	Amyotrophic lateral sclerosis || ||	TRUE	igd	NA	NA	NA	NA	NA	NA	NA	6	12294258	0.00260753	6.96145e-14	396624	ebi-a-GCST90013978	Haemoglobin concentration (UKB data field 30020) || id:ebi-a-GCST90013978	TRUE	reported	igd	56.0788476053307	6	A	G	0.1193	1006	corrected	0.000381279676052399	2	1
rs551118	G	C	G	C	-0.0349537	-0.0002	0.5905	0.595	FALSE	TRUE	FALSE	ebi-a-GCST005647	16	88856084	0.0141	80610	0.9911	Amyotrophic lateral sclerosis || id:ebi-a-GCST005647	Amyotrophic lateral sclerosis	Amyotrophic lateral sclerosis || ||	TRUE	igd	NA	NA	NA	NA	NA	NA	NA	16	88856084	0.00175408	2.36974e-88	396624	ebi-a-GCST90013978	Haemoglobin concentration (UKB data field 30020) || id:ebi-a-GCST90013978	TRUE	reported	igd	397.088688041674	16	C	G	0.4095	1006	corrected	0.00122175337087134	2	1
rs554019	T	C	T	C	-0.0162622	0.0087	0.4165	0.4391	FALSE	FALSE	FALSE	ebi-a-GCST005647	1	172140548	0.0139	80610	0.5317	Amyotrophic lateral sclerosis || id:ebi-a-GCST005647	Amyotrophic lateral sclerosis	Amyotrophic lateral sclerosis || ||	TRUE	igd	NA	NA	NA	NA	NA	NA	NA	1	172140548	0.00173463	6.91831e-21	396624	ebi-a-GCST90013978	Haemoglobin concentration (UKB data field 30020) || id:ebi-a-GCST90013978	TRUE	reported	igd	87.8910979040795	1	T	C	0.4165	1006	raw	0.000264457511707795	2	1
rs55852563	G	C	G	C	0.0159674	0.0118	0.6113	0.5952	FALSE	TRUE	FALSE	ebi-a-GCST005647	20	56115680	0.0141	80610	0.4042	Amyotrophic lateral sclerosis || id:ebi-a-GCST005647	Amyotrophic lateral sclerosis	Amyotrophic lateral sclerosis || ||	TRUE	igd	NA	NA	NA	NA	NA	NA	NA	20	56115680	0.00173577	3.6116e-20	396624	ebi-a-GCST90013978	Haemoglobin concentration (UKB data field 30020) || id:ebi-a-GCST90013978	TRUE	reported	igd	84.6221497282325	20	C	G	0.3887	1006	corrected	0.000254956246351668	2	1
rs55918235	C	T	C	T	0.021304	-0.0192	0.1312	0.1305	FALSE	FALSE	FALSE	ebi-a-GCST005647	14	65505645	0.0209	80610	0.3576	Amyotrophic lateral sclerosis || id:ebi-a-GCST005647	Amyotrophic lateral sclerosis	Amyotrophic lateral sclerosis || ||	TRUE	igd	NA	NA	NA	NA	NA	NA	NA	14	65505645	0.0024585	4.4978e-18	396624	ebi-a-GCST90013978	Haemoglobin concentration (UKB data field 30020) || id:ebi-a-GCST90013978	TRUE	reported	igd	75.089961491737	14	C	T	0.1312	1006	raw	0.00045384838317571	2	1
rs559406	T	G	T	G	-0.0137395	0.0043	0.5398	0.5127	FALSE	FALSE	FALSE	ebi-a-GCST005647	18	12857002	0.0136	80610	0.751201	Amyotrophic lateral sclerosis || id:ebi-a-GCST005647	Amyotrophic lateral sclerosis	Amyotrophic lateral sclerosis || ||	TRUE	igd	NA	NA	NA	NA	NA	NA	NA	18	12857002	0.001711	9.74092e-16	396624	ebi-a-GCST90013978	Haemoglobin concentration (UKB data field 30020) || id:ebi-a-GCST90013978	TRUE	reported	igd	64.4824956849156	18	G	T	0.4602	1006	corrected	0.000188772747929794	2	1
rs55995100	A	G	A	G	-0.0120787	0.0123	0.3429	0.3314	FALSE	FALSE	FALSE	ebi-a-GCST005647	7	101231632	0.0146	80610	0.3995	Amyotrophic lateral sclerosis || id:ebi-a-GCST005647	Amyotrophic lateral sclerosis	Amyotrophic lateral sclerosis || ||	TRUE	igd	NA	NA	NA	NA	NA	NA	NA	7	101231632	0.00182216	3.38532e-11	396624	ebi-a-GCST90013978	Haemoglobin concentration (UKB data field 30020) || id:ebi-a-GCST90013978	TRUE	reported	igd	43.9407405511326	7	A	G	0.3429	1006	raw	0.000145893918757338	2	1
rs56011044	T	C	T	C	-0.0270324	-0.0676	0.1004	0.098	FALSE	FALSE	FALSE	ebi-a-GCST005647	1	48022107	0.0252	80610	0.00734007	Amyotrophic lateral sclerosis || id:ebi-a-GCST005647	Amyotrophic lateral sclerosis	Amyotrophic lateral sclerosis || ||	TRUE	igd	NA	NA	NA	NA	NA	NA	NA	1	48022107	0.00291587	1.84757e-20	396624	ebi-a-GCST90013978	Haemoglobin concentration (UKB data field 30020) || id:ebi-a-GCST90013978	TRUE	reported	igd	85.9474299841145	1	T	C	0.1004	1006	raw	0.000730716256611924	2	1
rs56085610	G	A	G	A	-0.0238486	0.0344	0.1103	0.0916	FALSE	FALSE	FALSE	ebi-a-GCST005647	16	86327318	0.0251	80610	0.17	Amyotrophic lateral sclerosis || id:ebi-a-GCST005647	Amyotrophic lateral sclerosis	Amyotrophic lateral sclerosis || ||	TRUE	igd	NA	NA	NA	NA	NA	NA	NA	16	86327318	0.00300911	2.273e-15	396624	ebi-a-GCST90013978	Haemoglobin concentration (UKB data field 30020) || id:ebi-a-GCST90013978	TRUE	reported	igd	62.8130166097727	16	G	A	0.1103	1006	raw	0.00056872948383646	2	1
rs56261104	G	C	G	C	-0.0315828	0.0117	0.3419	0.3617	FALSE	TRUE	FALSE	ebi-a-GCST005647	7	100324836	0.015	80610	0.4363	Amyotrophic lateral sclerosis || id:ebi-a-GCST005647	Amyotrophic lateral sclerosis	Amyotrophic lateral sclerosis || ||	TRUE	igd	NA	NA	NA	NA	NA	NA	NA	7	100324836	0.00178826	8.35026e-70	396624	ebi-a-GCST90013978	Haemoglobin concentration (UKB data field 30020) || id:ebi-a-GCST90013978	TRUE	reported	igd	311.91763953633	7	G	C	0.3419	1006	raw	0.000997466167598408	2	1
rs56267269	T	C	T	C	0.0197897	-0.009	0.5825	0.5865	FALSE	FALSE	FALSE	ebi-a-GCST005647	8	42399667	0.0217	80610	0.676401	Amyotrophic lateral sclerosis || id:ebi-a-GCST005647	Amyotrophic lateral sclerosis	Amyotrophic lateral sclerosis || ||	TRUE	igd	NA	NA	NA	NA	NA	NA	NA	8	42399667	0.00173158	3.00677e-30	396624	ebi-a-GCST90013978	Haemoglobin concentration (UKB data field 30020) || id:ebi-a-GCST90013978	TRUE	reported	igd	130.615073520201	8	C	T	0.4175	1006	corrected	0.000391629811861009	2	1
rs564640	C	T	C	T	-0.0108018	-0.0047	0.3827	0.47	FALSE	FALSE	FALSE	ebi-a-GCST005647	1	53285187	0.0142	80610	0.742299	Amyotrophic lateral sclerosis || id:ebi-a-GCST005647	Amyotrophic lateral sclerosis	Amyotrophic lateral sclerosis || ||	TRUE	igd	NA	NA	NA	NA	NA	NA	NA	1	53285187	0.00176734	9.8451e-10	396624	ebi-a-GCST90013978	Haemoglobin concentration (UKB data field 30020) || id:ebi-a-GCST90013978	TRUE	reported	igd	37.3552846344217	1	C	T	0.3827	1006	raw	0.000116678111901744	2	1
rs5758896	C	T	C	T	0.0197214	-0.0035	0.6044	0.6041	FALSE	FALSE	FALSE	ebi-a-GCST005647	22	43115576	0.014	80610	0.8008	Amyotrophic lateral sclerosis || id:ebi-a-GCST005647	Amyotrophic lateral sclerosis	Amyotrophic lateral sclerosis || ||	TRUE	igd	NA	NA	NA	NA	NA	NA	NA	22	43115576	0.00173652	6.85646e-30	396624	ebi-a-GCST90013978	Haemoglobin concentration (UKB data field 30020) || id:ebi-a-GCST90013978	TRUE	reported	igd	128.978079043573	22	T	C	0.3956	1006	corrected	0.000388931165388994	2	1
rs5765523	T	C	T	C	-0.00973594	0.0092	0.5517	0.581	FALSE	FALSE	FALSE	ebi-a-GCST005647	22	45992149	0.0149	80610	0.5348	Amyotrophic lateral sclerosis || id:ebi-a-GCST005647	Amyotrophic lateral sclerosis	Amyotrophic lateral sclerosis || ||	TRUE	igd	NA	NA	NA	NA	NA	NA	NA	22	45992149	0.00173817	2.12785e-08	396624	ebi-a-GCST90013978	Haemoglobin concentration (UKB data field 30020) || id:ebi-a-GCST90013978	TRUE	reported	igd	31.3741000904652	22	C	T	0.4483	1006	corrected	9.47879487404678e-05	2	1
rs58879558	C	T	C	T	0.0353837	-0.0346	0.2505	0.2396	FALSE	FALSE	FALSE	ebi-a-GCST005647	17	44095467	0.0162	80610	0.0327401	Amyotrophic lateral sclerosis || id:ebi-a-GCST005647	Amyotrophic lateral sclerosis	Amyotrophic lateral sclerosis || ||	TRUE	igd	NA	NA	NA	NA	NA	NA	NA	17	44095467	0.0020203	1.11841e-68	396624	ebi-a-GCST90013978	Haemoglobin concentration (UKB data field 30020) || id:ebi-a-GCST90013978	TRUE	reported	igd	306.743070650303	17	C	T	0.2505	1006	raw	0.00125199261675523	2	1
rs589235	C	T	C	T	-0.0127786	0.008	0.507	0.4995	FALSE	FALSE	FALSE	ebi-a-GCST005647	6	139839960	0.0138	80610	0.5657	Amyotrophic lateral sclerosis || id:ebi-a-GCST005647	Amyotrophic lateral sclerosis	Amyotrophic lateral sclerosis || ||	TRUE	igd	NA	NA	NA	NA	NA	NA	NA	6	139839960	0.00170988	7.81628e-14	396624	ebi-a-GCST90013978	Haemoglobin concentration (UKB data field 30020) || id:ebi-a-GCST90013978	TRUE	reported	igd	55.8515572773996	6	T	C	0.493	1006	corrected	0.000163291662944539	2	1
rs60639710	T	G	T	G	0.0105735	-0.0329	0.6431	0.6495	FALSE	FALSE	FALSE	ebi-a-GCST005647	1	198867678	0.0143	80610	0.02108	Amyotrophic lateral sclerosis || id:ebi-a-GCST005647	Amyotrophic lateral sclerosis	Amyotrophic lateral sclerosis || ||	TRUE	igd	NA	NA	NA	NA	NA	NA	NA	1	198867678	0.00177272	2.45239e-09	396624	ebi-a-GCST90013978	Haemoglobin concentration (UKB data field 30020) || id:ebi-a-GCST90013978	TRUE	reported	igd	35.5760109643038	1	G	T	0.3569	1006	corrected	0.000111798136900502	2	1
rs6126017	C	T	C	T	0.01608	-0.0088	0.505	0.4898	FALSE	FALSE	FALSE	ebi-a-GCST005647	20	49093789	0.0139	80610	0.5257	Amyotrophic lateral sclerosis || id:ebi-a-GCST005647	Amyotrophic lateral sclerosis	Amyotrophic lateral sclerosis || ||	TRUE	igd	NA	NA	NA	NA	NA	NA	NA	20	49093789	0.00170919	5.05941e-21	396624	ebi-a-GCST90013978	Haemoglobin concentration (UKB data field 30020) || id:ebi-a-GCST90013978	TRUE	reported	igd	88.5098087619941	20	T	C	0.495	1006	corrected	0.000258564889141943	2	1
rs616111	G	C	G	C	0.0116038	0.0152	0.5835	0.5935	FALSE	TRUE	FALSE	ebi-a-GCST005647	1	120269991	0.0143	80610	0.288	Amyotrophic lateral sclerosis || id:ebi-a-GCST005647	Amyotrophic lateral sclerosis	Amyotrophic lateral sclerosis || ||	TRUE	igd	NA	NA	NA	NA	NA	NA	NA	1	120269991	0.00176023	4.33411e-11	396624	ebi-a-GCST90013978	Haemoglobin concentration (UKB data field 30020) || id:ebi-a-GCST90013978	TRUE	reported	igd	43.4571891789629	1	C	G	0.4165	1006	corrected	0.000134647316117146	2	1
rs61750953	T	C	T	C	-0.072377	0.0147	0.02386	0.0185	FALSE	FALSE	FALSE	ebi-a-GCST005647	19	41306650	0.055	80610	0.7899	Amyotrophic lateral sclerosis || id:ebi-a-GCST005647	Amyotrophic lateral sclerosis	Amyotrophic lateral sclerosis || ||	TRUE	igd	NA	NA	NA	NA	NA	NA	NA	19	41306650	0.00696696	2.79383e-25	396624	ebi-a-GCST90013978	Haemoglobin concentration (UKB data field 30020) || id:ebi-a-GCST90013978	TRUE	reported	igd	107.923127293583	19	T	C	0.02386	1006	raw	0.00523297728667995	2	1
rs61850174	C	G	C	G	0.0136143	0.0331	0.1223	0.1522	FALSE	TRUE	FALSE	ebi-a-GCST005647	10	71303217	0.0201	80610	0.0991608	Amyotrophic lateral sclerosis || id:ebi-a-GCST005647	Amyotrophic lateral sclerosis	Amyotrophic lateral sclerosis || ||	TRUE	igd	NA	NA	NA	NA	NA	NA	NA	10	71303217	0.00234428	6.34279e-09	396624	ebi-a-GCST90013978	Haemoglobin concentration (UKB data field 30020) || id:ebi-a-GCST90013978	TRUE	reported	igd	33.7265305676165	10	C	G	0.1223	1006	raw	0.000185344419930151	2	1
rs61928673	A	G	A	G	-0.0162271	0.0227	0.1193	0.1247	FALSE	FALSE	FALSE	ebi-a-GCST005647	12	21703997	0.0213	80610	0.2857	Amyotrophic lateral sclerosis || id:ebi-a-GCST005647	Amyotrophic lateral sclerosis	Amyotrophic lateral sclerosis || ||	TRUE	igd	NA	NA	NA	NA	NA	NA	NA	12	21703997	0.00269366	1.69957e-09	396624	ebi-a-GCST90013978	Haemoglobin concentration (UKB data field 30020) || id:ebi-a-GCST90013978	TRUE	reported	igd	36.2907773296418	12	A	G	0.1193	1006	raw	0.000263309682524701	2	1
rs61973000	C	G	C	G	0.013764	0.0182	0.1372	0.1348	FALSE	TRUE	FALSE	ebi-a-GCST005647	13	96054360	0.0207	80610	0.3784	Amyotrophic lateral sclerosis || id:ebi-a-GCST005647	Amyotrophic lateral sclerosis	Amyotrophic lateral sclerosis || ||	TRUE	igd	NA	NA	NA	NA	NA	NA	NA	13	96054360	0.00243111	1.49975e-08	396624	ebi-a-GCST90013978	Haemoglobin concentration (UKB data field 30020) || id:ebi-a-GCST90013978	TRUE	reported	igd	32.0538432223767	13	C	G	0.1372	1006	raw	0.000189442966737044	2	1
rs62398471	A	G	A	G	-0.0108126	-0.0005	0.2704	0.2783	FALSE	FALSE	FALSE	ebi-a-GCST005647	5	176980904	0.0166	80610	0.9776	Amyotrophic lateral sclerosis || id:ebi-a-GCST005647	Amyotrophic lateral sclerosis	Amyotrophic lateral sclerosis || ||	TRUE	igd	NA	NA	NA	NA	NA	NA	NA	5	176980904	0.00192883	2.07296e-08	396624	ebi-a-GCST90013978	Haemoglobin concentration (UKB data field 30020) || id:ebi-a-GCST90013978	TRUE	reported	igd	31.4247889539263	5	A	G	0.2704	1006	raw	0.00011691121640221	2	1
rs62435145	T	G	T	G	-0.0262096	0.0252	0.6779	0.5414	FALSE	FALSE	FALSE	ebi-a-GCST005647	7	1286567	0.0154	80610	0.103	Amyotrophic lateral sclerosis || id:ebi-a-GCST005647	Amyotrophic lateral sclerosis	Amyotrophic lateral sclerosis || ||	TRUE	igd	NA	NA	NA	NA	NA	NA	NA	7	1286567	0.00190454	4.33511e-43	396624	ebi-a-GCST90013978	Haemoglobin concentration (UKB data field 30020) || id:ebi-a-GCST90013978	TRUE	reported	igd	189.382824429341	7	G	T	0.3221	1006	corrected	0.00068693742643257	2	1
rs62459168	G	A	G	A	-0.00988659	-0.0048	0.336	0.3351	FALSE	FALSE	FALSE	ebi-a-GCST005647	7	29624130	0.0226	80610	0.8318	Amyotrophic lateral sclerosis || id:ebi-a-GCST005647	Amyotrophic lateral sclerosis	Amyotrophic lateral sclerosis || ||	TRUE	igd	NA	NA	NA	NA	NA	NA	NA	7	29624130	0.00179248	3.476e-08	396624	ebi-a-GCST90013978	Haemoglobin concentration (UKB data field 30020) || id:ebi-a-GCST90013978	TRUE	reported	igd	30.4217652761297	7	G	A	0.336	1006	raw	9.77439580087445e-05	2	1
rs6428637	G	A	G	A	0.0102896	0.0206	0.4135	0.4827	FALSE	FALSE	FALSE	ebi-a-GCST005647	1	88641063	0.014	80610	0.14	Amyotrophic lateral sclerosis || id:ebi-a-GCST005647	Amyotrophic lateral sclerosis	Amyotrophic lateral sclerosis || ||	TRUE	igd	NA	NA	NA	NA	NA	NA	NA	1	88641063	0.00173184	2.8254e-09	396624	ebi-a-GCST90013978	Haemoglobin concentration (UKB data field 30020) || id:ebi-a-GCST90013978	TRUE	reported	igd	35.3005483762507	1	G	A	0.4135	1006	raw	0.000105875213469098	2	1
rs6445972	T	C	T	C	0.0145571	-0.0072	0.6869	0.6887	FALSE	FALSE	FALSE	ebi-a-GCST005647	3	58321707	0.0147	80610	0.626299	Amyotrophic lateral sclerosis || id:ebi-a-GCST005647	Amyotrophic lateral sclerosis	Amyotrophic lateral sclerosis || ||	TRUE	igd	NA	NA	NA	NA	NA	NA	NA	3	58321707	0.00186315	5.57828e-15	396624	ebi-a-GCST90013978	Haemoglobin concentration (UKB data field 30020) || id:ebi-a-GCST90013978	TRUE	reported	igd	61.0455609902121	3	C	T	0.3131	1006	corrected	0.000211907450255735	2	1
rs6507878	C	T	C	T	-0.0162338	0.0249	0.503	0.4831	FALSE	FALSE	FALSE	ebi-a-GCST005647	18	46463756	0.0138	80610	0.0704093	Amyotrophic lateral sclerosis || id:ebi-a-GCST005647	Amyotrophic lateral sclerosis	Amyotrophic lateral sclerosis || ||	TRUE	igd	NA	NA	NA	NA	NA	NA	NA	18	46463756	0.00172256	4.33311e-21	396624	ebi-a-GCST90013978	Haemoglobin concentration (UKB data field 30020) || id:ebi-a-GCST90013978	TRUE	reported	igd	88.8160932703742	18	T	C	0.497	1006	corrected	0.000263534698456555	2	1
rs6538148	G	C	G	C	-0.0114813	-0.0027	0.7078	0.7154	FALSE	TRUE	FALSE	ebi-a-GCST005647	12	88818479	0.0151	80610	0.8576	Amyotrophic lateral sclerosis || id:ebi-a-GCST005647	Amyotrophic lateral sclerosis	Amyotrophic lateral sclerosis || ||	TRUE	igd	NA	NA	NA	NA	NA	NA	NA	12	88818479	0.00186644	7.67803e-10	396624	ebi-a-GCST90013978	Haemoglobin concentration (UKB data field 30020) || id:ebi-a-GCST90013978	TRUE	reported	igd	37.8402557748931	12	C	G	0.2922	1006	corrected	0.000131819139529493	2	1
rs6683445	A	C	A	C	0.0158092	0.0027	0.494	0.505	FALSE	FALSE	FALSE	ebi-a-GCST005647	1	16368403	0.0147	80610	0.8564	Amyotrophic lateral sclerosis || id:ebi-a-GCST005647	Amyotrophic lateral sclerosis	Amyotrophic lateral sclerosis || ||	TRUE	igd	NA	NA	NA	NA	NA	NA	NA	1	16368403	0.00172056	3.98841e-20	396624	ebi-a-GCST90013978	Haemoglobin concentration (UKB data field 30020) || id:ebi-a-GCST90013978	TRUE	reported	igd	84.4267639418973	1	A	C	0.494	1006	raw	0.000249929324681973	2	1
rs6687993	C	T	C	T	0.0150693	0.013	0.1213	0.1367	FALSE	FALSE	FALSE	ebi-a-GCST005647	1	31572571	0.0209	80610	0.5343	Amyotrophic lateral sclerosis || id:ebi-a-GCST005647	Amyotrophic lateral sclerosis	Amyotrophic lateral sclerosis || ||	TRUE	igd	NA	NA	NA	NA	NA	NA	NA	1	31572571	0.00247854	1.20235e-09	396624	ebi-a-GCST90013978	Haemoglobin concentration (UKB data field 30020) || id:ebi-a-GCST90013978	TRUE	reported	igd	36.9653049634462	1	C	T	0.1213	1006	raw	0.000227077258628725	2	1
rs673335	C	T	C	T	0.0158374	6e-04	0.1779	0.1747	FALSE	FALSE	FALSE	ebi-a-GCST005647	11	75450576	0.0183	80610	0.9717	Amyotrophic lateral sclerosis || id:ebi-a-GCST005647	Amyotrophic lateral sclerosis	Amyotrophic lateral sclerosis || ||	TRUE	igd	NA	NA	NA	NA	NA	NA	NA	11	75450576	0.00233653	1.21703e-11	396624	ebi-a-GCST90013978	Haemoglobin concentration (UKB data field 30020) || id:ebi-a-GCST90013978	TRUE	reported	igd	45.9436027630038	11	C	T	0.1779	1006	raw	0.000250818557402621	2	1
rs67423398	T	C	T	C	-0.0138999	0.0213	0.331	0.3431	FALSE	FALSE	FALSE	ebi-a-GCST005647	8	128972220	0.0143	80610	0.1385	Amyotrophic lateral sclerosis || id:ebi-a-GCST005647	Amyotrophic lateral sclerosis	Amyotrophic lateral sclerosis || ||	TRUE	igd	NA	NA	NA	NA	NA	NA	NA	8	128972220	0.00179358	9.20026e-15	396624	ebi-a-GCST90013978	Haemoglobin concentration (UKB data field 30020) || id:ebi-a-GCST90013978	TRUE	reported	igd	60.0595185697664	8	T	C	0.331	1006	raw	0.000193205816622529	2	1
rs6744374	G	C	G	C	0.0102595	0.0167	0.5865	0.5175	FALSE	TRUE	TRUE	ebi-a-GCST005647	2	196679977	0.0137	80610	0.2247	Amyotrophic lateral sclerosis || id:ebi-a-GCST005647	Amyotrophic lateral sclerosis	Amyotrophic lateral sclerosis || ||	TRUE	igd	NA	NA	NA	NA	NA	NA	NA	2	196679977	0.00174491	4.10998e-09	396624	ebi-a-GCST90013978	Haemoglobin concentration (UKB data field 30020) || id:ebi-a-GCST90013978	TRUE	reported	igd	34.5705531418364	2	C	G	0.4135	1006	corrected	0.000105256679522774	2	1
rs6836749	G	A	G	A	0.0107213	-0.0074	0.5676	0.5668	FALSE	FALSE	FALSE	ebi-a-GCST005647	4	146345435	0.0141	80610	0.6002	Amyotrophic lateral sclerosis || id:ebi-a-GCST005647	Amyotrophic lateral sclerosis	Amyotrophic lateral sclerosis || ||	TRUE	igd	NA	NA	NA	NA	NA	NA	NA	4	146345435	0.00174456	7.96801e-10	396624	ebi-a-GCST90013978	Haemoglobin concentration (UKB data field 30020) || id:ebi-a-GCST90013978	TRUE	reported	igd	37.7679207222245	4	A	G	0.4324	1006	corrected	0.000114945560991315	2	1
rs6864465	C	T	C	T	-0.012672	0.0071	0.5974	0.5267	FALSE	FALSE	FALSE	ebi-a-GCST005647	5	1110797	0.0145	80610	0.623199	Amyotrophic lateral sclerosis || id:ebi-a-GCST005647	Amyotrophic lateral sclerosis	Amyotrophic lateral sclerosis || ||	TRUE	igd	NA	NA	NA	NA	NA	NA	NA	5	1110797	0.00176599	7.19946e-13	396624	ebi-a-GCST90013978	Haemoglobin concentration (UKB data field 30020) || id:ebi-a-GCST90013978	TRUE	reported	igd	51.4889278237162	5	T	C	0.4026	1006	corrected	0.000160578542893859	2	1
rs6972333	A	G	A	G	-0.0100674	0.0247	0.4652	0.4996	FALSE	FALSE	FALSE	ebi-a-GCST005647	7	15051643	0.0137	80610	0.0709594	Amyotrophic lateral sclerosis || id:ebi-a-GCST005647	Amyotrophic lateral sclerosis	Amyotrophic lateral sclerosis || ||	TRUE	igd	NA	NA	NA	NA	NA	NA	NA	7	15051643	0.00171055	3.9689e-09	396624	ebi-a-GCST90013978	Haemoglobin concentration (UKB data field 30020) || id:ebi-a-GCST90013978	TRUE	reported	igd	34.638821059247	7	A	G	0.4652	1006	raw	0.000101351946765103	2	1
rs7025900	G	C	G	C	0.0107639	-0.0315	0.4404	0.4401	FALSE	TRUE	TRUE	ebi-a-GCST005647	9	4162255	0.0139	80610	0.0230999	Amyotrophic lateral sclerosis || id:ebi-a-GCST005647	Amyotrophic lateral sclerosis	Amyotrophic lateral sclerosis || ||	TRUE	igd	NA	NA	NA	NA	NA	NA	NA	9	4162255	0.00172775	4.66509e-10	396624	ebi-a-GCST90013978	Haemoglobin concentration (UKB data field 30020) || id:ebi-a-GCST90013978	TRUE	reported	igd	38.813026204704	9	G	C	0.4404	1006	raw	0.000115860841522936	2	1
rs71420186	A	G	A	G	-0.0233079	-0.0636	0.07455	0.0598	FALSE	FALSE	FALSE	ebi-a-GCST005647	14	50960918	0.0318	80610	0.0452699	Amyotrophic lateral sclerosis || id:ebi-a-GCST005647	Amyotrophic lateral sclerosis	Amyotrophic lateral sclerosis || ||	TRUE	igd	NA	NA	NA	NA	NA	NA	NA	14	50960918	0.00340257	7.37904e-12	396624	ebi-a-GCST90013978	Haemoglobin concentration (UKB data field 30020) || id:ebi-a-GCST90013978	TRUE	reported	igd	46.9236897993761	14	A	G	0.07455	1006	raw	0.000543212624606825	2	1
rs71450364	T	G	T	G	0.0142823	0.0056	0.2972	0.3135	FALSE	FALSE	FALSE	ebi-a-GCST005647	2	12930330	0.0151	80610	0.7113	Amyotrophic lateral sclerosis || id:ebi-a-GCST005647	Amyotrophic lateral sclerosis	Amyotrophic lateral sclerosis || ||	TRUE	igd	NA	NA	NA	NA	NA	NA	NA	2	12930330	0.00184322	9.2918e-15	396624	ebi-a-GCST90013978	Haemoglobin concentration (UKB data field 30020) || id:ebi-a-GCST90013978	TRUE	reported	igd	60.0401756568935	2	T	G	0.2972	1006	raw	0.000203982434327516	2	1
rs7155504	C	T	C	T	-0.025909	0.0303	0.08449	0.0935	FALSE	FALSE	FALSE	ebi-a-GCST005647	14	36158828	0.0236	80610	0.1992	Amyotrophic lateral sclerosis || id:ebi-a-GCST005647	Amyotrophic lateral sclerosis	Amyotrophic lateral sclerosis || ||	TRUE	igd	NA	NA	NA	NA	NA	NA	NA	14	36158828	0.00301783	9.05733e-18	396624	ebi-a-GCST90013978	Haemoglobin concentration (UKB data field 30020) || id:ebi-a-GCST90013978	TRUE	reported	igd	73.707513217944	14	C	T	0.08449	1006	raw	0.000671236765554656	2	1
rs71590142	T	C	T	C	0.019253	-0.0398	0.07654	0.0762	FALSE	FALSE	FALSE	ebi-a-GCST005647	5	154026601	0.0269	80610	0.1388	Amyotrophic lateral sclerosis || id:ebi-a-GCST005647	Amyotrophic lateral sclerosis	Amyotrophic lateral sclerosis || ||	TRUE	igd	NA	NA	NA	NA	NA	NA	NA	5	154026601	0.0031465	9.4254e-10	396624	ebi-a-GCST90013978	Haemoglobin concentration (UKB data field 30020) || id:ebi-a-GCST90013978	TRUE	reported	igd	37.4404749636816	5	T	C	0.07654	1006	raw	0.000370652050156708	2	1
rs71632989	G	T	G	T	0.0259786	-0.0064	0.1412	0.1339	FALSE	FALSE	FALSE	ebi-a-GCST005647	1	161533055	0.022	80610	0.7727	Amyotrophic lateral sclerosis || id:ebi-a-GCST005647	Amyotrophic lateral sclerosis	Amyotrophic lateral sclerosis || ||	TRUE	igd	NA	NA	NA	NA	NA	NA	NA	1	161533055	0.0026452	9.14113e-23	396624	ebi-a-GCST90013978	Haemoglobin concentration (UKB data field 30020) || id:ebi-a-GCST90013978	TRUE	reported	igd	96.4527152388919	1	G	T	0.1412	1006	raw	0.000674868187363519	2	1
rs7181	A	G	A	G	0.018547	-0.0122	0.2058	0.2008	FALSE	FALSE	FALSE	ebi-a-GCST005647	19	44270925	0.0181	80610	0.5006	Amyotrophic lateral sclerosis || id:ebi-a-GCST005647	Amyotrophic lateral sclerosis	Amyotrophic lateral sclerosis || ||	TRUE	igd	NA	NA	NA	NA	NA	NA	NA	19	44270925	0.00214623	5.53988e-18	396624	ebi-a-GCST90013978	Haemoglobin concentration (UKB data field 30020) || id:ebi-a-GCST90013978	TRUE	reported	igd	74.6783685530403	19	A	G	0.2058	1006	raw	0.000343986361827253	2	1
rs7182622	G	T	G	T	-0.0143232	0.0187	0.1183	0.1244	FALSE	FALSE	FALSE	ebi-a-GCST005647	15	66945070	0.0215	80610	0.385	Amyotrophic lateral sclerosis || id:ebi-a-GCST005647	Amyotrophic lateral sclerosis	Amyotrophic lateral sclerosis || ||	TRUE	igd	NA	NA	NA	NA	NA	NA	NA	15	66945070	0.00248601	8.33643e-09	396624	ebi-a-GCST90013978	Haemoglobin concentration (UKB data field 30020) || id:ebi-a-GCST90013978	TRUE	reported	igd	33.1951296973157	15	G	T	0.1183	1006	raw	0.000205147980565911	2	1
rs7258534	C	T	C	T	0.0108095	-0.0016	0.6899	0.7153	FALSE	FALSE	FALSE	ebi-a-GCST005647	19	33755074	0.0161	80610	0.9204	Amyotrophic lateral sclerosis || id:ebi-a-GCST005647	Amyotrophic lateral sclerosis	Amyotrophic lateral sclerosis || ||	TRUE	igd	NA	NA	NA	NA	NA	NA	NA	19	33755074	0.00188437	9.67186e-09	396624	ebi-a-GCST90013978	Haemoglobin concentration (UKB data field 30020) || id:ebi-a-GCST90013978	TRUE	reported	igd	32.9062845459887	19	T	C	0.3101	1006	corrected	0.000116844320584233	2	1
rs72711791	G	A	G	A	0.0191598	-0.0155	0.06362	0.0717	FALSE	FALSE	FALSE	ebi-a-GCST005647	15	43007646	0.0286	80610	0.587	Amyotrophic lateral sclerosis || id:ebi-a-GCST005647	Amyotrophic lateral sclerosis	Amyotrophic lateral sclerosis || ||	TRUE	igd	NA	NA	NA	NA	NA	NA	NA	15	43007646	0.00338988	1.58544e-08	396624	ebi-a-GCST90013978	Haemoglobin concentration (UKB data field 30020) || id:ebi-a-GCST90013978	TRUE	reported	igd	31.9457650607317	15	G	A	0.06362	1006	raw	0.000367062533622631	2	1
rs72717436	A	C	A	C	0.013349	8e-04	0.3996	0.3837	FALSE	FALSE	FALSE	ebi-a-GCST005647	5	448291	0.0141	80610	0.9548	Amyotrophic lateral sclerosis || id:ebi-a-GCST005647	Amyotrophic lateral sclerosis	Amyotrophic lateral sclerosis || ||	TRUE	igd	NA	NA	NA	NA	NA	NA	NA	5	448291	0.00173371	1.36427e-14	396624	ebi-a-GCST90013978	Haemoglobin concentration (UKB data field 30020) || id:ebi-a-GCST90013978	TRUE	reported	igd	59.2849636245013	5	A	C	0.3996	1006	raw	0.000178194684775642	2	1
rs72752884	T	C	T	C	0.0329391	0.0097	0.1312	0.1262	FALSE	FALSE	FALSE	ebi-a-GCST005647	9	130628500	0.0208	80610	0.6406	Amyotrophic lateral sclerosis || id:ebi-a-GCST005647	Amyotrophic lateral sclerosis	Amyotrophic lateral sclerosis || ||	TRUE	igd	NA	NA	NA	NA	NA	NA	NA	9	130628500	0.00271785	8.32147e-34	396624	ebi-a-GCST90013978	Haemoglobin concentration (UKB data field 30020) || id:ebi-a-GCST90013978	TRUE	reported	igd	146.883323041216	9	T	C	0.1312	1006	raw	0.00108494915465114	2	1
rs72761903	C	T	C	T	-0.0216226	0.0214	0.09443	0.0977	FALSE	FALSE	FALSE	ebi-a-GCST005647	9	116246654	0.0236	80610	0.3638	Amyotrophic lateral sclerosis || id:ebi-a-GCST005647	Amyotrophic lateral sclerosis	Amyotrophic lateral sclerosis || ||	TRUE	igd	NA	NA	NA	NA	NA	NA	NA	9	116246654	0.00290653	1.01205e-13	396624	ebi-a-GCST90013978	Haemoglobin concentration (UKB data field 30020) || id:ebi-a-GCST90013978	TRUE	reported	igd	55.3434474597504	9	C	T	0.09443	1006	raw	0.000467513737673368	2	1
rs72763684	T	C	T	C	-0.0253068	-0.0026	0.05169	0.0646	FALSE	FALSE	FALSE	ebi-a-GCST005647	16	225299	0.0289	80610	0.9288	Amyotrophic lateral sclerosis || id:ebi-a-GCST005647	Amyotrophic lateral sclerosis	Amyotrophic lateral sclerosis || ||	TRUE	igd	NA	NA	NA	NA	NA	NA	NA	16	225299	0.00340737	1.11045e-13	396624	ebi-a-GCST90013978	Haemoglobin concentration (UKB data field 30020) || id:ebi-a-GCST90013978	TRUE	reported	igd	55.1614755648994	16	T	C	0.05169	1006	raw	0.000640358290353292	2	1
rs7285695	G	T	G	T	-0.0207682	0.0108	0.1839	0.1934	FALSE	FALSE	FALSE	ebi-a-GCST005647	22	29173121	0.0172	80610	0.5296	Amyotrophic lateral sclerosis || id:ebi-a-GCST005647	Amyotrophic lateral sclerosis	Amyotrophic lateral sclerosis || ||	TRUE	igd	NA	NA	NA	NA	NA	NA	NA	22	29173121	0.00219528	3.06832e-21	396624	ebi-a-GCST90013978	Haemoglobin concentration (UKB data field 30020) || id:ebi-a-GCST90013978	TRUE	reported	igd	89.4989362095246	22	G	T	0.1839	1006	raw	0.000431311206308514	2	1
rs7291756	G	A	G	A	-0.015327	-0.0158	0.2425	0.2573	FALSE	FALSE	FALSE	ebi-a-GCST005647	22	30326102	0.0159	80610	0.3203	Amyotrophic lateral sclerosis || id:ebi-a-GCST005647	Amyotrophic lateral sclerosis	Amyotrophic lateral sclerosis || ||	TRUE	igd	NA	NA	NA	NA	NA	NA	NA	22	30326102	0.00197241	7.80549e-15	396624	ebi-a-GCST90013978	Haemoglobin concentration (UKB data field 30020) || id:ebi-a-GCST90013978	TRUE	reported	igd	60.3837281643065	22	G	A	0.2425	1006	raw	0.000234914441404677	2	1
rs73166630	A	G	A	G	-0.0127678	-0.0351	NA	0.1947	FALSE	FALSE	FALSE	ebi-a-GCST005647	22	21945978	0.0225	80610	0.1188	Amyotrophic lateral sclerosis || id:ebi-a-GCST005647	Amyotrophic lateral sclerosis	Amyotrophic lateral sclerosis || ||	TRUE	igd	NA	NA	NA	NA	NA	NA	NA	22	21945978	0.00217956	4.68565e-09	396624	ebi-a-GCST90013978	Haemoglobin concentration (UKB data field 30020) || id:ebi-a-GCST90013978	TRUE	reported	igd	34.3158281460254	NA	NA	NA	NA	NA	raw	NA	2	1
rs73169671	A	C	A	C	-0.0179934	0.0196	0.09046	0.1095	FALSE	FALSE	FALSE	ebi-a-GCST005647	7	150947689	0.0235	80610	0.4036	Amyotrophic lateral sclerosis || id:ebi-a-GCST005647	Amyotrophic lateral sclerosis	Amyotrophic lateral sclerosis || ||	TRUE	igd	NA	NA	NA	NA	NA	NA	NA	7	150947689	0.00270339	2.81644e-11	396624	ebi-a-GCST90013978	Haemoglobin concentration (UKB data field 30020) || id:ebi-a-GCST90013978	TRUE	reported	igd	44.300544401632	7	A	C	0.09046	1006	raw	0.000323748064973154	2	1
rs73197983	A	G	A	G	-0.0388138	0.0953	0.0159	0.0184	FALSE	FALSE	FALSE	ebi-a-GCST005647	12	111696637	0.0585	80610	0.1031	Amyotrophic lateral sclerosis || id:ebi-a-GCST005647	Amyotrophic lateral sclerosis	Amyotrophic lateral sclerosis || ||	TRUE	igd	NA	NA	NA	NA	NA	NA	NA	12	111696637	0.00594222	6.49531e-11	396624	ebi-a-GCST90013978	Haemoglobin concentration (UKB data field 30020) || id:ebi-a-GCST90013978	TRUE	reported	igd	42.6653068969811	12	A	G	0.0159	1006	raw	0.00150481316428177	2	1
rs74035509	T	C	T	C	0.0198799	-0.0472	0.08549	0.0856	FALSE	FALSE	FALSE	ebi-a-GCST005647	16	88567333	0.0298	80610	0.1132	Amyotrophic lateral sclerosis || id:ebi-a-GCST005647	Amyotrophic lateral sclerosis	Amyotrophic lateral sclerosis || ||	TRUE	igd	NA	NA	NA	NA	NA	NA	NA	16	88567333	0.00320741	5.71413e-10	396624	ebi-a-GCST90013978	Haemoglobin concentration (UKB data field 30020) || id:ebi-a-GCST90013978	TRUE	reported	igd	38.4166	16	T	C	0.08549	1006	raw	0.000395184423910801	2	1
rs742536	T	C	T	C	-0.00999958	0.0065	0.5517	0.5221	FALSE	FALSE	FALSE	ebi-a-GCST005647	6	1765905	0.0138	80610	0.6386	Amyotrophic lateral sclerosis || id:ebi-a-GCST005647	Amyotrophic lateral sclerosis	Amyotrophic lateral sclerosis || ||	TRUE	igd	NA	NA	NA	NA	NA	NA	NA	6	1765905	0.0017242	6.64906e-09	396624	ebi-a-GCST90013978	Haemoglobin concentration (UKB data field 30020) || id:ebi-a-GCST90013978	TRUE	reported	igd	33.6347525535665	6	C	T	0.4483	1006	corrected	9.99909992317524e-05	2	1
rs74414571	C	G	C	G	-0.0191066	0.0055	0.06262	0.077	FALSE	TRUE	FALSE	ebi-a-GCST005647	7	25420102	0.0264	80610	0.8367	Amyotrophic lateral sclerosis || id:ebi-a-GCST005647	Amyotrophic lateral sclerosis	Amyotrophic lateral sclerosis || ||	TRUE	igd	NA	NA	NA	NA	NA	NA	NA	7	25420102	0.0030276	2.77562e-10	396624	ebi-a-GCST90013978	Haemoglobin concentration (UKB data field 30020) || id:ebi-a-GCST90013978	TRUE	reported	igd	39.8262880211701	7	C	G	0.06262	1006	raw	0.000365033661833645	2	1
rs74523466	G	T	G	T	-0.0532952	-0.0921	0.0159	0.0107	FALSE	FALSE	FALSE	ebi-a-GCST005647	2	46193676	0.1124	80610	0.4124	Amyotrophic lateral sclerosis || id:ebi-a-GCST005647	Amyotrophic lateral sclerosis	Amyotrophic lateral sclerosis || ||	TRUE	igd	NA	NA	NA	NA	NA	NA	NA	2	46193676	0.00918768	6.60283e-09	396624	ebi-a-GCST90013978	Haemoglobin concentration (UKB data field 30020) || id:ebi-a-GCST90013978	TRUE	reported	igd	33.6484041261699	2	G	T	0.0159	1006	raw	0.00283273731711384	2	1
rs74902775	T	C	T	C	0.0248012	-0.0192	0.1471	0.146	FALSE	FALSE	FALSE	ebi-a-GCST005647	2	121988391	0.0194	80610	0.3226	Amyotrophic lateral sclerosis || id:ebi-a-GCST005647	Amyotrophic lateral sclerosis	Amyotrophic lateral sclerosis || ||	TRUE	igd	NA	NA	NA	NA	NA	NA	NA	2	121988391	0.00246367	7.74997e-24	396624	ebi-a-GCST90013978	Haemoglobin concentration (UKB data field 30020) || id:ebi-a-GCST90013978	TRUE	reported	igd	101.339864395537	2	T	C	0.1471	1006	raw	0.000615084642939241	2	1
rs755852	T	A	T	A	-0.0156102	0.0023	0.2266	0.2107	FALSE	TRUE	FALSE	ebi-a-GCST005647	6	39140125	0.0169	80610	0.8912	Amyotrophic lateral sclerosis || id:ebi-a-GCST005647	Amyotrophic lateral sclerosis	Amyotrophic lateral sclerosis || ||	TRUE	igd	NA	NA	NA	NA	NA	NA	NA	6	39140125	0.00210642	1.25574e-13	396624	ebi-a-GCST90013978	Haemoglobin concentration (UKB data field 30020) || id:ebi-a-GCST90013978	TRUE	reported	igd	54.9195532020831	6	T	A	0.2266	1006	raw	0.00024367525937996	2	1
rs7564034	G	A	G	A	0.0119335	0.0106	0.3022	0.3208	FALSE	FALSE	FALSE	ebi-a-GCST005647	2	25941633	0.0147	80610	0.4714	Amyotrophic lateral sclerosis || id:ebi-a-GCST005647	Amyotrophic lateral sclerosis	Amyotrophic lateral sclerosis || ||	TRUE	igd	NA	NA	NA	NA	NA	NA	NA	2	25941633	0.00180423	3.73594e-11	396624	ebi-a-GCST90013978	Haemoglobin concentration (UKB data field 30020) || id:ebi-a-GCST90013978	TRUE	reported	igd	43.7473625450557	2	G	A	0.3022	1006	raw	0.000142407323090541	2	1
rs7564469	T	C	T	C	0.0140496	-0.0006	0.835	0.8416	FALSE	FALSE	FALSE	ebi-a-GCST005647	2	145258445	0.0194	80610	0.9741	Amyotrophic lateral sclerosis || id:ebi-a-GCST005647	Amyotrophic lateral sclerosis	Amyotrophic lateral sclerosis || ||	TRUE	igd	NA	NA	NA	NA	NA	NA	NA	2	145258445	0.00235756	2.53163e-09	396624	ebi-a-GCST90013978	Haemoglobin concentration (UKB data field 30020) || id:ebi-a-GCST90013978	TRUE	reported	igd	35.5142306474427	2	C	T	0.165	1006	corrected	0.000197387278682618	2	1
rs75792643	T	C	T	C	0.0260935	0.0105	0.3072	0.3271	FALSE	FALSE	FALSE	ebi-a-GCST005647	22	46372968	0.0174	80610	0.5446	Amyotrophic lateral sclerosis || id:ebi-a-GCST005647	Amyotrophic lateral sclerosis	Amyotrophic lateral sclerosis || ||	TRUE	igd	NA	NA	NA	NA	NA	NA	NA	22	46372968	0.00183887	1.05633e-45	396624	ebi-a-GCST90013978	Haemoglobin concentration (UKB data field 30020) || id:ebi-a-GCST90013978	TRUE	reported	igd	201.355092200818	22	T	C	0.3072	1006	raw	0.000680865333409291	2	1
rs75857264	T	C	T	C	0.0157785	0.0181	0.1402	0.1752	FALSE	FALSE	FALSE	ebi-a-GCST005647	10	5325308	0.0182	80610	0.32	Amyotrophic lateral sclerosis || id:ebi-a-GCST005647	Amyotrophic lateral sclerosis	Amyotrophic lateral sclerosis || ||	TRUE	igd	NA	NA	NA	NA	NA	NA	NA	10	5325308	0.00219732	6.93266e-13	396624	ebi-a-GCST90013978	Haemoglobin concentration (UKB data field 30020) || id:ebi-a-GCST90013978	TRUE	reported	igd	51.563787620221	10	T	C	0.1402	1006	raw	0.000248956076460965	2	1
rs75898076	A	G	A	G	-0.0155577	0.013	0.1272	0.136	FALSE	FALSE	FALSE	ebi-a-GCST005647	3	4762844	0.0206	80610	0.5291	Amyotrophic lateral sclerosis || id:ebi-a-GCST005647	Amyotrophic lateral sclerosis	Amyotrophic lateral sclerosis || ||	TRUE	igd	NA	NA	NA	NA	NA	NA	NA	3	4762844	0.00246996	2.99999e-10	396624	ebi-a-GCST90013978	Haemoglobin concentration (UKB data field 30020) || id:ebi-a-GCST90013978	TRUE	reported	igd	39.6744527689993	3	A	G	0.1272	1006	raw	0.000242035379210324	2	1
rs760719	T	C	T	C	-0.0662861	-0.0089	0.3936	0.4281	FALSE	FALSE	FALSE	ebi-a-GCST005647	22	37460449	0.014	80610	0.524499	Amyotrophic lateral sclerosis || id:ebi-a-GCST005647	Amyotrophic lateral sclerosis	Amyotrophic lateral sclerosis || ||	TRUE	igd	NA	NA	NA	NA	NA	NA	NA	22	37460449	0.00172669	1e-200	396624	ebi-a-GCST90013978	Haemoglobin concentration (UKB data field 30020) || id:ebi-a-GCST90013978	TRUE	reported	igd	1473.72410693588	22	T	C	0.3936	1006	raw	0.00439381961051919	2	1
rs76298137	T	G	T	G	0.0238101	1e-04	0.1412	0.1478	FALSE	FALSE	FALSE	ebi-a-GCST005647	1	217440700	0.0192	80610	0.9955	Amyotrophic lateral sclerosis || id:ebi-a-GCST005647	Amyotrophic lateral sclerosis	Amyotrophic lateral sclerosis || ||	TRUE	igd	NA	NA	NA	NA	NA	NA	NA	1	217440700	0.00239692	2.97235e-23	396624	ebi-a-GCST90013978	Haemoglobin concentration (UKB data field 30020) || id:ebi-a-GCST90013978	TRUE	reported	igd	98.6768688804305	1	T	G	0.1412	1006	raw	0.000566907432427822	2	1
rs7631008	C	T	C	T	-0.0216804	0.0089	0.2863	0.2985	FALSE	FALSE	FALSE	ebi-a-GCST005647	3	56769000	0.0149	80610	0.551899	Amyotrophic lateral sclerosis || id:ebi-a-GCST005647	Amyotrophic lateral sclerosis	Amyotrophic lateral sclerosis || ||	TRUE	igd	NA	NA	NA	NA	NA	NA	NA	3	56769000	0.00181955	9.85825e-33	396624	ebi-a-GCST90013978	Haemoglobin concentration (UKB data field 30020) || id:ebi-a-GCST90013978	TRUE	reported	igd	141.973272440125	3	C	T	0.2863	1006	raw	0.000470035936203218	2	1
rs7695177	G	C	G	C	0.00954331	-0.0274	0.492	0.4919	FALSE	TRUE	TRUE	ebi-a-GCST005647	4	89737558	0.0141	80610	0.0521603	Amyotrophic lateral sclerosis || id:ebi-a-GCST005647	Amyotrophic lateral sclerosis	Amyotrophic lateral sclerosis || ||	TRUE	igd	NA	NA	NA	NA	NA	NA	NA	4	89737558	0.00170951	2.37088e-08	396624	ebi-a-GCST90013978	Haemoglobin concentration (UKB data field 30020) || id:ebi-a-GCST90013978	TRUE	reported	igd	31.164113092684	4	G	C	0.492	1006	raw	9.10742333046619e-05	2	1
rs7697279	T	G	T	G	-0.0172471	0.0065	0.91153	0.9033	FALSE	FALSE	FALSE	ebi-a-GCST005647	4	187762315	0.0244	80610	0.7896	Amyotrophic lateral sclerosis || id:ebi-a-GCST005647	Amyotrophic lateral sclerosis	Amyotrophic lateral sclerosis || ||	TRUE	igd	NA	NA	NA	NA	NA	NA	NA	4	187762315	0.00283986	1.25381e-09	396624	ebi-a-GCST90013978	Haemoglobin concentration (UKB data field 30020) || id:ebi-a-GCST90013978	TRUE	reported	igd	36.8840244821639	4	G	T	0.08847	1006	corrected	0.000297447585110644	2	1
rs7713458	A	G	A	G	-0.0184141	0.0579	0.09145	0.0831	FALSE	FALSE	FALSE	ebi-a-GCST005647	5	43637233	0.0245	80610	0.0179498	Amyotrophic lateral sclerosis || id:ebi-a-GCST005647	Amyotrophic lateral sclerosis	Amyotrophic lateral sclerosis || ||	TRUE	igd	NA	NA	NA	NA	NA	NA	NA	5	43637233	0.00330727	2.58054e-08	396624	ebi-a-GCST90013978	Haemoglobin concentration (UKB data field 30020) || id:ebi-a-GCST90013978	TRUE	reported	igd	30.9999998509879	5	A	G	0.09145	1006	raw	0.000339056761123446	2	1
rs7766720	C	T	C	T	-0.0174433	0.0037	0.07753	0.0881	FALSE	FALSE	FALSE	ebi-a-GCST005647	6	107172979	0.0253	80610	0.8821	Amyotrophic lateral sclerosis || id:ebi-a-GCST005647	Amyotrophic lateral sclerosis	Amyotrophic lateral sclerosis || ||	TRUE	igd	NA	NA	NA	NA	NA	NA	NA	6	107172979	0.00317974	4.11699e-08	396624	ebi-a-GCST90013978	Haemoglobin concentration (UKB data field 30020) || id:ebi-a-GCST90013978	TRUE	reported	igd	30.0935955485614	6	C	T	0.07753	1006	raw	0.000304247208981563	2	1
rs781649	C	G	C	G	0.0186263	-0.0667	0.95527	0.9421	FALSE	TRUE	FALSE	ebi-a-GCST005647	9	97324047	0.0291	80610	0.0219999	Amyotrophic lateral sclerosis || id:ebi-a-GCST005647	Amyotrophic lateral sclerosis	Amyotrophic lateral sclerosis || ||	TRUE	igd	NA	NA	NA	NA	NA	NA	NA	9	97324047	0.00335547	2.84027e-08	396624	ebi-a-GCST90013978	Haemoglobin concentration (UKB data field 30020) || id:ebi-a-GCST90013978	TRUE	reported	igd	30.813885641873	9	G	C	0.04473	1006	corrected	0.000346893348379398	2	1
rs78192244	G	C	G	C	0.0228227	-0.0231	0.08449	0.0976	FALSE	TRUE	FALSE	ebi-a-GCST005647	3	37919762	0.0233	80610	0.3222	Amyotrophic lateral sclerosis || id:ebi-a-GCST005647	Amyotrophic lateral sclerosis	Amyotrophic lateral sclerosis || ||	TRUE	igd	NA	NA	NA	NA	NA	NA	NA	3	37919762	0.00294552	9.31537e-15	396624	ebi-a-GCST90013978	Haemoglobin concentration (UKB data field 30020) || id:ebi-a-GCST90013978	TRUE	reported	igd	60.0357708524259	3	G	C	0.08449	1006	raw	0.000520846425042197	2	1
rs7849537	C	T	C	T	-0.0166952	-0.0066	0.2276	0.2093	FALSE	FALSE	FALSE	ebi-a-GCST005647	9	114897899	0.0171	80610	0.7008	Amyotrophic lateral sclerosis || id:ebi-a-GCST005647	Amyotrophic lateral sclerosis	Amyotrophic lateral sclerosis || ||	TRUE	igd	NA	NA	NA	NA	NA	NA	NA	9	114897899	0.00205957	5.22516e-16	396624	ebi-a-GCST90013978	Haemoglobin concentration (UKB data field 30020) || id:ebi-a-GCST90013978	TRUE	reported	igd	65.7097988429372	9	C	T	0.2276	1006	raw	0.000278726340351733	2	1
rs78839561	A	G	A	G	0.0102559	-0.0088	0.3728	0.3856	FALSE	FALSE	FALSE	ebi-a-GCST005647	20	4142839	0.0147	80610	0.5528	Amyotrophic lateral sclerosis || id:ebi-a-GCST005647	Amyotrophic lateral sclerosis	Amyotrophic lateral sclerosis || ||	TRUE	igd	NA	NA	NA	NA	NA	NA	NA	20	4142839	0.00175632	5.23817e-09	396624	ebi-a-GCST90013978	Haemoglobin concentration (UKB data field 30020) || id:ebi-a-GCST90013978	TRUE	reported	igd	34.0988915388069	20	A	G	0.3728	1006	raw	0.000105182791000831	2	1
rs7901371	G	A	G	A	-0.0133879	-0.0283	0.8111	0.8119	FALSE	FALSE	FALSE	ebi-a-GCST005647	10	115487482	0.0174	80610	0.1034	Amyotrophic lateral sclerosis || id:ebi-a-GCST005647	Amyotrophic lateral sclerosis	Amyotrophic lateral sclerosis || ||	TRUE	igd	NA	NA	NA	NA	NA	NA	NA	10	115487482	0.00217972	8.14704e-10	396624	ebi-a-GCST90013978	Haemoglobin concentration (UKB data field 30020) || id:ebi-a-GCST90013978	TRUE	reported	igd	37.7245007833843	10	A	G	0.1889	1006	corrected	0.000179233087443899	2	1
rs791270	G	A	G	A	-0.0153496	-0.0253	0.8539	0.8764	FALSE	FALSE	FALSE	ebi-a-GCST005647	1	147241188	0.0209	80610	0.2276	Amyotrophic lateral sclerosis || id:ebi-a-GCST005647	Amyotrophic lateral sclerosis	Amyotrophic lateral sclerosis || ||	TRUE	igd	TRUE	rs791270	rs116208603	A	G	C	T	1	147236656	0.00238774	1.28869e-10	396624	ebi-a-GCST90013978	Haemoglobin concentration (UKB data field 30020) || id:ebi-a-GCST90013978	TRUE	reported	igd	41.3256844573782	1	A	G	0.1461	1006	corrected	0.000235604836581548	2	1
rs79287178	A	G	A	G	-0.0378849	-0.0566	0.02584	0.0293	FALSE	FALSE	FALSE	ebi-a-GCST005647	3	172294500	0.0467	80610	0.2248	Amyotrophic lateral sclerosis || id:ebi-a-GCST005647	Amyotrophic lateral sclerosis	Amyotrophic lateral sclerosis || ||	TRUE	igd	NA	NA	NA	NA	NA	NA	NA	3	172294500	0.00515289	1.95029e-13	396624	ebi-a-GCST90013978	Haemoglobin concentration (UKB data field 30020) || id:ebi-a-GCST90013978	TRUE	reported	igd	54.0543373016989	3	A	G	0.02584	1006	raw	0.00143450907256073	2	1
rs79537776	T	TG	T	TG	-0.0255297	0.0081	NA	0.4431	FALSE	FALSE	FALSE	ebi-a-GCST005647	6	32559256	0.0183	80610	0.658	Amyotrophic lateral sclerosis || id:ebi-a-GCST005647	Amyotrophic lateral sclerosis	Amyotrophic lateral sclerosis || ||	TRUE	igd	NA	NA	NA	NA	NA	NA	NA	6	32559256	0.00178178	1.45949e-46	396624	ebi-a-GCST90013978	Haemoglobin concentration (UKB data field 30020) || id:ebi-a-GCST90013978	TRUE	reported	igd	205.297312087728	NA	NA	NA	NA	NA	raw	NA	2	1
rs797343	T	C	T	C	0.0121741	8e-04	0.7207	0.7002	FALSE	FALSE	FALSE	ebi-a-GCST005647	14	34646269	0.0159	80610	0.9608	Amyotrophic lateral sclerosis || id:ebi-a-GCST005647	Amyotrophic lateral sclerosis	Amyotrophic lateral sclerosis || ||	TRUE	igd	NA	NA	NA	NA	NA	NA	NA	14	34646269	0.00182692	2.66993e-11	396624	ebi-a-GCST90013978	Haemoglobin concentration (UKB data field 30020) || id:ebi-a-GCST90013978	TRUE	reported	igd	44.4052857562094	14	C	T	0.2793	1006	corrected	0.000148207482087712	2	1
rs7991576	A	T	A	T	-0.0179232	0.0035	0.337	0.3388	FALSE	TRUE	FALSE	ebi-a-GCST005647	13	29236226	0.0145	80610	0.8107	Amyotrophic lateral sclerosis || id:ebi-a-GCST005647	Amyotrophic lateral sclerosis	Amyotrophic lateral sclerosis || ||	TRUE	igd	NA	NA	NA	NA	NA	NA	NA	13	29236226	0.00178542	1.03086e-23	396624	ebi-a-GCST90013978	Haemoglobin concentration (UKB data field 30020) || id:ebi-a-GCST90013978	TRUE	reported	igd	100.774420920263	13	A	T	0.337	1006	raw	0.000321238806658172	2	1
rs8011181	C	T	C	T	0.0112112	-0.0139	0.6332	0.6307	FALSE	FALSE	FALSE	ebi-a-GCST005647	14	102949332	0.0143	80610	0.3328	Amyotrophic lateral sclerosis || id:ebi-a-GCST005647	Amyotrophic lateral sclerosis	Amyotrophic lateral sclerosis || ||	TRUE	igd	NA	NA	NA	NA	NA	NA	NA	14	102949332	0.00178348	3.25514e-10	396624	ebi-a-GCST90013978	Haemoglobin concentration (UKB data field 30020) || id:ebi-a-GCST90013978	TRUE	reported	igd	39.5155210843403	14	T	C	0.3668	1006	corrected	0.000125690144768376	2	1
rs8020977	G	T	G	T	0.0136567	-0.0301	0.5427	0.5067	FALSE	FALSE	FALSE	ebi-a-GCST005647	14	76624547	0.0135	80610	0.02551	Amyotrophic lateral sclerosis || id:ebi-a-GCST005647	Amyotrophic lateral sclerosis	Amyotrophic lateral sclerosis || ||	TRUE	igd	NA	NA	NA	NA	NA	NA	NA	14	76624547	0.00170623	1.2042e-15	396624	ebi-a-GCST90013978	Haemoglobin concentration (UKB data field 30020) || id:ebi-a-GCST90013978	TRUE	reported	igd	64.0643451240696	14	T	G	0.4573	1006	corrected	0.00018650436100134	2	1
rs80272729	A	G	A	G	0.0128212	0.0312	0.2376	0.2441	FALSE	FALSE	FALSE	ebi-a-GCST005647	2	112538247	0.034	80610	0.359	Amyotrophic lateral sclerosis || id:ebi-a-GCST005647	Amyotrophic lateral sclerosis	Amyotrophic lateral sclerosis || ||	TRUE	igd	NA	NA	NA	NA	NA	NA	NA	2	112538247	0.00198227	9.93574e-11	396624	ebi-a-GCST90013978	Haemoglobin concentration (UKB data field 30020) || id:ebi-a-GCST90013978	TRUE	reported	igd	41.8342255005993	2	A	G	0.2376	1006	raw	0.000164381386573041	2	1
rs8070692	G	T	G	T	-0.0179091	0.0072	0.174	0.1725	FALSE	FALSE	FALSE	ebi-a-GCST005647	17	59288406	0.019	80610	0.702499	Amyotrophic lateral sclerosis || id:ebi-a-GCST005647	Amyotrophic lateral sclerosis	Amyotrophic lateral sclerosis || ||	TRUE	igd	NA	NA	NA	NA	NA	NA	NA	17	59288406	0.00234392	2.16073e-14	396624	ebi-a-GCST90013978	Haemoglobin concentration (UKB data field 30020) || id:ebi-a-GCST90013978	TRUE	reported	igd	58.3797127011929	17	G	T	0.174	1006	raw	0.000320729732739057	2	1
rs8072184	G	A	G	A	-0.0120065	-0.0154	0.7624	0.7352	FALSE	FALSE	FALSE	ebi-a-GCST005647	17	17044781	0.0154	80610	0.3189	Amyotrophic lateral sclerosis || id:ebi-a-GCST005647	Amyotrophic lateral sclerosis	Amyotrophic lateral sclerosis || ||	TRUE	igd	NA	NA	NA	NA	NA	NA	NA	17	17044781	0.00192751	4.69418e-10	396624	ebi-a-GCST90013978	Haemoglobin concentration (UKB data field 30020) || id:ebi-a-GCST90013978	TRUE	reported	igd	38.8007008881556	17	A	G	0.2376	1006	corrected	0.000144154563950749	2	1
rs833061	T	C	T	C	-0.0254058	-0.0065	0.503	0.5117	FALSE	FALSE	FALSE	ebi-a-GCST005647	6	43737486	0.014	80610	0.6402	Amyotrophic lateral sclerosis || id:ebi-a-GCST005647	Amyotrophic lateral sclerosis	Amyotrophic lateral sclerosis || ||	TRUE	igd	NA	NA	NA	NA	NA	NA	NA	6	43737486	0.0017068	4.12382e-50	396624	ebi-a-GCST90013978	Haemoglobin concentration (UKB data field 30020) || id:ebi-a-GCST90013978	TRUE	reported	igd	221.564655246039	6	C	T	0.497	1006	corrected	0.000645450912892995	2	1
rs833805	G	A	G	A	0.0512317	0.0111	0.8738	0.8835	FALSE	FALSE	FALSE	ebi-a-GCST005647	6	44030011	0.0217	80610	0.609799	Amyotrophic lateral sclerosis || id:ebi-a-GCST005647	Amyotrophic lateral sclerosis	Amyotrophic lateral sclerosis || ||	TRUE	igd	NA	NA	NA	NA	NA	NA	NA	6	44030011	0.00279732	6.32995e-75	396624	ebi-a-GCST90013978	Haemoglobin concentration (UKB data field 30020) || id:ebi-a-GCST90013978	TRUE	reported	igd	335.423304681418	6	A	G	0.1262	1006	corrected	0.0026245939644465	2	1
rs842050	G	T	G	T	-0.0100981	0.0217	0.6759	0.6696	FALSE	FALSE	FALSE	ebi-a-GCST005647	3	151979989	0.0145	80610	0.1357	Amyotrophic lateral sclerosis || id:ebi-a-GCST005647	Amyotrophic lateral sclerosis	Amyotrophic lateral sclerosis || ||	TRUE	igd	NA	NA	NA	NA	NA	NA	NA	3	151979989	0.00180141	2.0742e-08	396624	ebi-a-GCST90013978	Haemoglobin concentration (UKB data field 30020) || id:ebi-a-GCST90013978	TRUE	reported	igd	31.4234739454458	3	T	G	0.3241	1006	corrected	0.000101970868326873	2	1
rs847821	T	C	T	C	-0.010359	0.0191	0.5348	0.5105	FALSE	FALSE	FALSE	ebi-a-GCST005647	5	137179924	0.0139	80610	0.1689	Amyotrophic lateral sclerosis || id:ebi-a-GCST005647	Amyotrophic lateral sclerosis	Amyotrophic lateral sclerosis || ||	TRUE	igd	NA	NA	NA	NA	NA	NA	NA	5	137179924	0.00170449	1.22084e-09	396624	ebi-a-GCST90013978	Haemoglobin concentration (UKB data field 30020) || id:ebi-a-GCST90013978	TRUE	reported	igd	36.9357354444928	5	C	T	0.4652	1006	corrected	0.000107308254442482	2	1
rs863678	T	G	T	G	0.0175544	-0.0115	0.6153	0.6258	FALSE	FALSE	FALSE	ebi-a-GCST005647	2	176974104	0.0143	80610	0.4213	Amyotrophic lateral sclerosis || id:ebi-a-GCST005647	Amyotrophic lateral sclerosis	Amyotrophic lateral sclerosis || ||	TRUE	igd	NA	NA	NA	NA	NA	NA	NA	2	176974104	0.00182771	7.6454e-22	396624	ebi-a-GCST90013978	Haemoglobin concentration (UKB data field 30020) || id:ebi-a-GCST90013978	TRUE	reported	igd	92.248094532917	2	G	T	0.3847	1006	corrected	0.00030815478493519	2	1
rs919798	A	G	A	G	0.0226003	-0.012	0.5338	0.5194	FALSE	FALSE	FALSE	ebi-a-GCST005647	19	4498154	0.0143	80610	0.399	Amyotrophic lateral sclerosis || id:ebi-a-GCST005647	Amyotrophic lateral sclerosis	Amyotrophic lateral sclerosis || ||	TRUE	igd	NA	NA	NA	NA	NA	NA	NA	19	4498154	0.00172565	3.44191e-39	396624	ebi-a-GCST90013978	Haemoglobin concentration (UKB data field 30020) || id:ebi-a-GCST90013978	TRUE	reported	igd	171.523241924441	19	G	A	0.4662	1006	corrected	0.000510770504110708	2	1
rs9258357	C	T	C	T	-0.0279701	-0.0062	NA	0.8106	FALSE	FALSE	FALSE	ebi-a-GCST005647	6	29751129	0.0182	80610	0.7327	Amyotrophic lateral sclerosis || id:ebi-a-GCST005647	Amyotrophic lateral sclerosis	Amyotrophic lateral sclerosis || ||	TRUE	igd	NA	NA	NA	NA	NA	NA	NA	6	29751129	0.00230551	7.15979e-34	396624	ebi-a-GCST90013978	Haemoglobin concentration (UKB data field 30020) || id:ebi-a-GCST90013978	TRUE	reported	igd	147.181768704574	NA	NA	NA	NA	NA	raw	NA	2	1
rs9303620	C	T	C	T	0.0137539	-0.004	0.2604	0.2803	FALSE	FALSE	FALSE	ebi-a-GCST005647	17	27152869	0.0153	80610	0.7963	Amyotrophic lateral sclerosis || id:ebi-a-GCST005647	Amyotrophic lateral sclerosis	Amyotrophic lateral sclerosis || ||	TRUE	igd	NA	NA	NA	NA	NA	NA	NA	17	27152869	0.00190305	4.9272e-13	396624	ebi-a-GCST90013978	Haemoglobin concentration (UKB data field 30020) || id:ebi-a-GCST90013978	TRUE	reported	igd	52.2337645358545	17	C	T	0.2604	1006	raw	0.000189167986602328	2	1
rs9327454	G	A	G	A	-0.0165008	-0.002	0.162	0.179	FALSE	FALSE	FALSE	ebi-a-GCST005647	5	127249136	0.0181	80610	0.9128	Amyotrophic lateral sclerosis || id:ebi-a-GCST005647	Amyotrophic lateral sclerosis	Amyotrophic lateral sclerosis || ||	TRUE	igd	NA	NA	NA	NA	NA	NA	NA	5	127249136	0.00221465	9.28111e-14	396624	ebi-a-GCST90013978	Haemoglobin concentration (UKB data field 30020) || id:ebi-a-GCST90013978	TRUE	reported	igd	55.5136520965005	5	G	A	0.162	1006	raw	0.000272271482245861	2	1
rs934232	C	T	C	T	-0.0132372	0.0194	0.5099	0.5123	FALSE	FALSE	FALSE	ebi-a-GCST005647	2	43419493	0.0141	80610	0.1674	Amyotrophic lateral sclerosis || id:ebi-a-GCST005647	Amyotrophic lateral sclerosis	Amyotrophic lateral sclerosis || ||	TRUE	igd	NA	NA	NA	NA	NA	NA	NA	2	43419493	0.00175039	3.9564e-14	396624	ebi-a-GCST90013978	Haemoglobin concentration (UKB data field 30020) || id:ebi-a-GCST90013978	TRUE	reported	igd	57.1903315391998	2	T	C	0.4901	1006	corrected	0.000175222389703348	2	1
rs9376060	G	A	G	A	-0.0125368	0.0047	0.1829	0.2193	FALSE	FALSE	FALSE	ebi-a-GCST005647	6	135052237	0.0166	80610	0.7751	Amyotrophic lateral sclerosis || id:ebi-a-GCST005647	Amyotrophic lateral sclerosis	Amyotrophic lateral sclerosis || ||	TRUE	igd	NA	NA	NA	NA	NA	NA	NA	6	135052237	0.00206278	1.21978e-09	396624	ebi-a-GCST90013978	Haemoglobin concentration (UKB data field 30020) || id:ebi-a-GCST90013978	TRUE	reported	igd	36.9375062095991	6	G	A	0.1829	1006	raw	0.000157169116785951	2	1
rs9458805	T	C	T	C	-0.0359931	0.0596	0.01789	0.0226	FALSE	FALSE	FALSE	ebi-a-GCST005647	6	163754228	0.0518	80610	0.2501	Amyotrophic lateral sclerosis || id:ebi-a-GCST005647	Amyotrophic lateral sclerosis	Amyotrophic lateral sclerosis || ||	TRUE	igd	NA	NA	NA	NA	NA	NA	NA	6	163754228	0.0062143	6.95649e-09	396624	ebi-a-GCST90013978	Haemoglobin concentration (UKB data field 30020) || id:ebi-a-GCST90013978	TRUE	reported	igd	33.5470298709973	6	T	C	0.01789	1006	raw	0.00129408109744891	2	1
rs955683	C	T	C	T	-0.0101081	0.0091	0.4612	0.5007	FALSE	FALSE	FALSE	ebi-a-GCST005647	4	48720194	0.0136	80610	0.505	Amyotrophic lateral sclerosis || id:ebi-a-GCST005647	Amyotrophic lateral sclerosis	Amyotrophic lateral sclerosis || ||	TRUE	igd	NA	NA	NA	NA	NA	NA	NA	4	48720194	0.00172464	4.60002e-09	396624	ebi-a-GCST90013978	Haemoglobin concentration (UKB data field 30020) || id:ebi-a-GCST90013978	TRUE	reported	igd	34.3512187764932	4	C	T	0.4612	1006	raw	0.000102173074124042	2	1
rs963837	C	T	C	T	0.0189245	0.0174	0.4821	0.4587	FALSE	FALSE	FALSE	ebi-a-GCST005647	11	30749090	0.0142	80610	0.2211	Amyotrophic lateral sclerosis || id:ebi-a-GCST005647	Amyotrophic lateral sclerosis	Amyotrophic lateral sclerosis || ||	TRUE	igd	NA	NA	NA	NA	NA	NA	NA	11	30749090	0.00171016	1.83569e-28	396624	ebi-a-GCST90013978	Haemoglobin concentration (UKB data field 30020) || id:ebi-a-GCST90013978	TRUE	reported	igd	122.454666366309	11	C	T	0.4821	1006	raw	0.000358134602726986	2	1
rs9645770	G	A	G	A	-0.0104005	-0.0011	0.6561	0.6644	FALSE	FALSE	FALSE	ebi-a-GCST005647	12	115387303	0.015	80610	0.9404	Amyotrophic lateral sclerosis || id:ebi-a-GCST005647	Amyotrophic lateral sclerosis	Amyotrophic lateral sclerosis || ||	TRUE	igd	NA	NA	NA	NA	NA	NA	NA	12	115387303	0.00181375	9.7931e-09	396624	ebi-a-GCST90013978	Haemoglobin concentration (UKB data field 30020) || id:ebi-a-GCST90013978	TRUE	reported	igd	32.8816487500481	12	A	G	0.3439	1006	corrected	0.000108169611702403	2	1
rs9650398	G	A	G	A	0.00935353	-0.0034	0.5477	0.507	FALSE	FALSE	FALSE	ebi-a-GCST005647	8	12930646	0.0136	80610	0.8018	Amyotrophic lateral sclerosis || id:ebi-a-GCST005647	Amyotrophic lateral sclerosis	Amyotrophic lateral sclerosis || ||	TRUE	igd	NA	NA	NA	NA	NA	NA	NA	8	12930646	0.00171029	4.52668e-08	396624	ebi-a-GCST90013978	Haemoglobin concentration (UKB data field 30020) || id:ebi-a-GCST90013978	TRUE	reported	igd	29.9096667480648	8	A	G	0.4523	1006	corrected	8.74880069390338e-05	2	1
rs9771385	A	G	A	G	0.0176425	0.0375	0.5686	0.6254	FALSE	FALSE	FALSE	ebi-a-GCST005647	7	672509	0.018	80610	0.0369896	Amyotrophic lateral sclerosis || id:ebi-a-GCST005647	Amyotrophic lateral sclerosis	Amyotrophic lateral sclerosis || ||	TRUE	igd	NA	NA	NA	NA	NA	NA	NA	7	672509	0.00174864	6.16169e-24	396624	ebi-a-GCST90013978	Haemoglobin concentration (UKB data field 30020) || id:ebi-a-GCST90013978	TRUE	reported	igd	101.793356522467	7	G	A	0.4314	1006	corrected	0.000311255866251604	2	1
rs988397	T	C	T	C	-0.0124384	-0.0087	0.4523	0.454	FALSE	FALSE	FALSE	ebi-a-GCST005647	3	169098791	0.0136	80610	0.5226	Amyotrophic lateral sclerosis || id:ebi-a-GCST005647	Amyotrophic lateral sclerosis	Amyotrophic lateral sclerosis || ||	TRUE	igd	NA	NA	NA	NA	NA	NA	NA	3	169098791	0.00172078	4.88877e-13	396624	ebi-a-GCST90013978	Haemoglobin concentration (UKB data field 30020) || id:ebi-a-GCST90013978	TRUE	reported	igd	52.2490427731589	3	T	C	0.4523	1006	raw	0.000154712869909056	2	1
rs9905274	C	T	C	T	-0.0279391	-0.017	0.8211	0.8068	FALSE	FALSE	FALSE	ebi-a-GCST005647	17	59450441	0.0196	80610	0.3852	Amyotrophic lateral sclerosis || id:ebi-a-GCST005647	Amyotrophic lateral sclerosis	Amyotrophic lateral sclerosis || ||	TRUE	igd	NA	NA	NA	NA	NA	NA	NA	17	59450441	0.00229936	5.67937e-34	396624	ebi-a-GCST90013978	Haemoglobin concentration (UKB data field 30020) || id:ebi-a-GCST90013978	TRUE	reported	igd	147.642326530247	17	T	C	0.1789	1006	corrected	0.000780579261454789	2	1
rs9907657	T	G	T	G	-0.0140441	-0.0163	0.1282	0.1513	FALSE	FALSE	FALSE	ebi-a-GCST005647	17	7460957	0.0193	80610	0.399	Amyotrophic lateral sclerosis || id:ebi-a-GCST005647	Amyotrophic lateral sclerosis	Amyotrophic lateral sclerosis || ||	TRUE	igd	NA	NA	NA	NA	NA	NA	NA	17	7460957	0.00228661	8.15511e-10	396624	ebi-a-GCST90013978	Haemoglobin concentration (UKB data field 30020) || id:ebi-a-GCST90013978	TRUE	reported	igd	37.7227746687063	17	T	G	0.1282	1006	raw	0.000197232131347666	2	1
rs999010	G	A	G	A	0.0202236	0.0064	0.6531	0.5321	FALSE	FALSE	FALSE	ebi-a-GCST005647	1	231495316	0.0141	80610	0.6517	Amyotrophic lateral sclerosis || id:ebi-a-GCST005647	Amyotrophic lateral sclerosis	Amyotrophic lateral sclerosis || ||	TRUE	igd	NA	NA	NA	NA	NA	NA	NA	1	231495316	0.00176652	2.39828e-30	396624	ebi-a-GCST90013978	Haemoglobin concentration (UKB data field 30020) || id:ebi-a-GCST90013978	TRUE	reported	igd	131.062912947391	1	A	G	0.3469	1006	corrected	0.000408991180282783	2	1
[truncated: 1 more columns]
